# Supplementary material for: Spatially resolved simulations of the spread of COVID-19 in three European countries
Source: PLoS Comput Biol. 2021 Jul 20;17(7):e1009090. doi: 10.1371/journal.pcbi.1009090 (PMC8323901; doi:10.1371/journal.pcbi.1009090)
Supplement: S1 Archive — Includes the R markdown for producing estimates and the required data files. (ZIP) [file pcbi.1009090.s002.zip]

Archive with 21 entries (17 files):
- S1_Archive/
- S1_Archive/Pyramids/
- S1_Archive/Pyramids/WPP2019_POP_F07_1_POPULATION_BY_AGE_BOTH_SEXES.csv
- S1_Archive/Output/
- S1_Archive/Output/rates.csv
- S1_Archive/style.css
- S1_Archive/Data/
- S1_Archive/Data/Portugal_5km_stats.dat
- S1_Archive/Data/time_series_covid19_deaths_global.csv
- S1_Archive/Data/WPP2019_POP_F07_1_POPULATION_BY_AGE_BOTH_SEXES.csv
- S1_Archive/Data/Spain_5km_stats.dat
- S1_Archive/Data/Switzerland_5km_stats.dat
- S1_Archive/Data/Germany_5km_stats.dat
- S1_Archive/Data/Kenya_5km_stats.dat
- S1_Archive/Data/time_series_covid19_confirmed_global.csv
- S1_Archive/Data/Italy_5km_stats.dat
- S1_Archive/SeverCriticDeath.html
- S1_Archive/SeverCriticDeath.Rmd
- S1_Archive/.RData
- S1_Archive/.Rhistory
- S1_Archive/SeverCriticDeath.pdf
