# Supplementary material for: Spatially resolved simulations of the spread of COVID-19 in three European countries
Source: PLoS Comput Biol. 2021 Jul 20;17(7):e1009090. doi: 10.1371/journal.pcbi.1009090 (PMC8323901; doi:10.1371/journal.pcbi.1009090)
Supplement: S1 Archive — Includes the R markdown for producing estimates and the required data files. (ZIP) [file pcbi.1009090.s002.zip › S1_Archive/Pyramids/WPP2019_POP_F07_1_POPULATION_BY_AGE_BOTH_SEXES.csv]

United Nations
Population Division
Department of Economic and Social Affairs
World Population Prospects 2019
File POP/7-1: Total population (both sexes combined) by five-year age group, region, subregion and country, 1950-2100 (thousands)
Estimates, 1950 - 2020
POP/DB/WPP/Rev.2019/POP/F07-1
© August 2019 by United Nations, made available under a Creative Commons license CC BY 3.0 IGO: http://creativecommons.org/licenses/by/3.0/igo/
Suggested citation: United Nations, Department of Economic and Social Affairs, Population Division (2019). World Population Prospects 2019, Online Edition. Rev. 1.
								Total population, both sexes combined, by five-year age group (thousands)
Index	Variant	Region, subregion, country or area *	Notes	Country code	Type	Parent code	Reference date (as of 1 July)	0-4	5-9	10-14	15-19	20-24	25-29	30-34	35-39	40-44	45-49	50-54	55-59	60-64	65-69	70-74	75-79	80-84	85-89	90-94	95-99	100+
1	Estimates	WORLD		900	World	0	1950	338 497	270 083	261 028	239 488	222 896	196 163	169 236	164 473	147 563	128 450	107 722	88 674	73 448	55 143	37 383	21 902	9 627	3 475	947	198	34
2	Estimates	WORLD		900	World	0	1955	407 177	316 014	263 432	255 371	232 637	215 829	189 433	162 531	157 012	138 918	120 107	97 658	77 073	59 538	40 493	23 754	11 309	3 627	917	165	24
3	Estimates	WORLD		900	World	0	1960	434 008	383 756	309 875	257 985	248 984	226 721	209 608	183 031	155 427	149 151	130 424	109 466	85 360	63 029	44 212	26 016	12 359	4 387	967	164	20
4	Estimates	WORLD		900	World	0	1965	479 304	411 063	376 012	304 328	252 276	243 201	220 676	203 346	176 285	147 801	140 160	119 924	96 281	70 710	47 734	29 555	14 364	5 107	1 259	179	20
5	Estimates	WORLD		900	World	0	1970	524 080	459 404	405 658	370 848	298 471	247 308	238 132	214 924	197 371	169 732	139 907	130 546	107 840	82 239	55 587	33 116	17 199	6 270	1 536	246	23
6	Estimates	WORLD		900	World	0	1975	544 510	504 917	453 689	400 257	364 789	294 190	243 513	233 575	209 782	191 059	162 413	130 909	118 327	93 141	65 451	39 218	19 717	7 715	1 967	311	32
7	Estimates	WORLD		900	World	0	1980	547 597	527 349	500 035	449 746	395 072	359 396	289 865	238 555	228 343	203 360	183 250	153 161	119 741	103 714	75 524	47 567	23 497	9 180	2 568	437	45
8	Estimates	WORLD		900	World	0	1985	590 128	532 513	522 713	496 129	444 469	390 205	355 119	285 527	233 895	221 934	195 489	173 017	140 541	105 008	84 768	55 230	29 197	11 192	3 183	598	66
9	Estimates	WORLD		900	World	0	1990	643 553	575 774	528 773	518 869	490 173	438 507	385 595	350 133	280 554	227 917	213 991	185 445	159 735	124 430	86 539	63 067	34 899	14 418	3 999	766	92
10	Estimates	WORLD		900	World	0	1995	619 843	630 434	572 597	524 436	511 301	483 642	433 843	380 503	344 174	273 612	220 280	203 173	171 695	141 632	103 340	64 913	40 593	17 777	5 325	979	120
11	Estimates	WORLD		900	World	0	2000	615 666	608 770	626 883	568 145	517 287	505 356	478 114	428 112	373 778	336 199	264 787	209 514	188 677	153 220	118 485	78 789	42 357	21 140	6 740	1 327	151
12	Estimates	WORLD		900	World	0	2005	627 238	607 187	606 629	622 164	560 548	511 318	499 702	471 989	420 747	364 457	325 570	253 710	195 777	169 123	129 306	90 869	52 636	22 665	8 321	1 744	208
13	Estimates	WORLD		900	World	0	2010	652 014	619 555	604 972	602 028	613 689	555 351	506 150	494 465	465 073	412 943	354 590	312 065	237 241	177 320	144 462	100 725	62 689	29 495	9 399	2 305	294
14	Estimates	WORLD		900	World	0	2015	670 674	644 706	615 946	601 644	597 563	609 086	550 414	500 480	487 733	456 777	402 233	340 945	294 050	216 166	153 429	114 720	70 755	36 351	12 920	2 790	417
15	Estimates	WORLD		900	World	0	2020	677 942	664 439	641 267	612 196	597 388	594 692	605 531	544 819	493 789	479 366	445 773	387 849	322 142	269 644	188 677	123 782	81 930	42 186	16 680	4 134	573
16	Estimates	UN development groups	a	1803	Label/Separator	900	1950	...	...	...	...	...	...	...	...	...	...	...	...	...	...	...	...	...	...	...	...	...
17	Estimates	UN development groups	a	1803	Label/Separator	900	1955	...	...	...	...	...	...	...	...	...	...	...	...	...	...	...	...	...	...	...	...	...
18	Estimates	UN development groups	a	1803	Label/Separator	900	1960	...	...	...	...	...	...	...	...	...	...	...	...	...	...	...	...	...	...	...	...	...
19	Estimates	UN development groups	a	1803	Label/Separator	900	1965	...	...	...	...	...	...	...	...	...	...	...	...	...	...	...	...	...	...	...	...	...
20	Estimates	UN development groups	a	1803	Label/Separator	900	1970	...	...	...	...	...	...	...	...	...	...	...	...	...	...	...	...	...	...	...	...	...
21	Estimates	UN development groups	a	1803	Label/Separator	900	1975	...	...	...	...	...	...	...	...	...	...	...	...	...	...	...	...	...	...	...	...	...
22	Estimates	UN development groups	a	1803	Label/Separator	900	1980	...	...	...	...	...	...	...	...	...	...	...	...	...	...	...	...	...	...	...	...	...
23	Estimates	UN development groups	a	1803	Label/Separator	900	1985	...	...	...	...	...	...	...	...	...	...	...	...	...	...	...	...	...	...	...	...	...
24	Estimates	UN development groups	a	1803	Label/Separator	900	1990	...	...	...	...	...	...	...	...	...	...	...	...	...	...	...	...	...	...	...	...	...
25	Estimates	UN development groups	a	1803	Label/Separator	900	1995	...	...	...	...	...	...	...	...	...	...	...	...	...	...	...	...	...	...	...	...	...
26	Estimates	UN development groups	a	1803	Label/Separator	900	2000	...	...	...	...	...	...	...	...	...	...	...	...	...	...	...	...	...	...	...	...	...
27	Estimates	UN development groups	a	1803	Label/Separator	900	2005	...	...	...	...	...	...	...	...	...	...	...	...	...	...	...	...	...	...	...	...	...
28	Estimates	UN development groups	a	1803	Label/Separator	900	2010	...	...	...	...	...	...	...	...	...	...	...	...	...	...	...	...	...	...	...	...	...
29	Estimates	UN development groups	a	1803	Label/Separator	900	2015	...	...	...	...	...	...	...	...	...	...	...	...	...	...	...	...	...	...	...	...	...
30	Estimates	UN development groups	a	1803	Label/Separator	900	2020	...	...	...	...	...	...	...	...	...	...	...	...	...	...	...	...	...	...	...	...	...
31	Estimates	More developed regions	b	901	Development Group	1803	1950	82 893	67 415	73 044	68 131	71 208	64 083	50 570	58 644	55 882	50 172	42 860	36 002	31 177	25 238	18 175	11 246	5 240	2 111	592	118	18
32	Estimates	More developed regions	b	901	Development Group	1803	1955	87 593	81 751	67 374	72 511	67 163	70 301	63 299	49 827	57 596	54 080	48 970	40 400	33 285	27 395	20 255	12 941	6 698	2 250	617	110	15
33	Estimates	More developed regions	b	901	Development Group	1803	1960	89 475	87 171	82 191	67 003	71 809	66 851	69 651	62 496	48 846	56 300	52 800	46 489	37 449	29 396	22 287	14 675	7 693	2 966	668	114	13
34	Estimates	More developed regions	b	901	Development Group	1803	1965	87 953	89 501	87 134	81 977	66 870	71 699	66 501	69 125	61 776	47 876	54 732	50 703	43 049	33 256	24 349	16 550	9 047	3 479	906	125	13
35	Estimates	More developed regions	b	901	Development Group	1803	1970	82 992	88 538	89 862	86 825	81 112	66 735	71 379	65 753	68 365	60 853	46 384	52 467	47 158	38 535	27 567	17 968	10 426	4 238	1 104	178	15
36	Estimates	More developed regions	b	901	Development Group	1803	1975	81 473	83 146	88 771	89 778	86 924	81 757	67 057	71 016	65 134	67 099	59 285	44 458	48 959	42 447	32 063	20 689	11 644	5 053	1 417	227	22
37	Estimates	More developed regions	b	901	Development Group	1803	1980	78 083	81 538	84 137	89 810	90 179	86 871	81 672	66 152	70 212	63 682	65 165	56 864	41 834	44 620	36 027	24 878	13 305	5 930	1 813	325	31
38	Estimates	More developed regions	b	901	Development Group	1803	1985	78 191	78 424	82 215	84 802	90 054	90 332	87 056	81 123	65 634	68 894	61 945	62 408	53 335	38 142	38 109	28 003	16 432	6 942	2 235	439	47
39	Estimates	More developed regions	b	901	Development Group	1803	1990	77 564	78 628	79 287	83 229	85 137	89 923	90 554	86 709	80 711	64 600	67 165	59 548	58 770	48 845	33 029	30 322	19 259	8 907	2 696	558	65
40	Estimates	More developed regions	b	901	Development Group	1803	1995	71 194	78 506	80 200	80 632	83 709	85 664	90 857	90 567	86 072	79 192	63 146	64 531	56 187	53 601	42 446	26 722	21 151	10 765	3 573	683	83
41	Estimates	More developed regions	b	901	Development Group	1803	2000	65 679	72 330	80 225	81 671	81 362	84 759	86 558	91 011	89 876	84 871	77 694	61 101	61 154	51 763	46 849	34 659	19 278	12 114	4 401	907	98
42	Estimates	More developed regions	b	901	Development Group	1803	2005	65 933	66 369	73 738	81 788	83 534	82 951	86 107	87 311	90 906	88 837	83 140	75 410	58 359	56 707	45 994	38 574	25 405	11 658	5 198	1 167	131
43	Estimates	More developed regions	b	901	Development Group	1803	2010	69 648	66 636	68 123	75 693	83 688	84 841	84 461	86 814	86 727	90 468	87 299	80 907	71 727	55 274	51 034	38 956	29 431	15 942	5 421	1 494	182
44	Estimates	More developed regions	b	901	Development Group	1803	2015	69 387	70 231	67 347	69 617	77 891	85 510	86 214	85 236	86 834	86 226	88 992	84 855	77 449	67 455	50 565	43 810	30 384	19 028	7 679	1 668	245
45	Estimates	More developed regions	b	901	Development Group	1803	2020	67 495	70 136	70 826	68 660	71 524	79 894	87 059	87 009	85 400	86 446	85 058	86 812	81 338	72 871	61 626	44 127	34 346	20 248	9 577	2 539	314
46	Estimates	Less developed regions	c	902	Development Group	1803	1950	255 604	202 669	187 984	171 357	151 687	132 081	118 666	105 829	91 681	78 278	64 862	52 671	42 271	29 905	19 208	10 656	4 387	1 364	356	80	16
47	Estimates	Less developed regions	c	902	Development Group	1803	1955	319 584	234 263	196 058	182 860	165 474	145 529	126 134	112 704	99 415	84 838	71 137	57 258	43 788	32 143	20 238	10 813	4 612	1 378	300	55	10
48	Estimates	Less developed regions	c	902	Development Group	1803	1960	344 533	296 585	227 683	190 982	177 176	159 870	139 956	120 535	106 581	92 851	77 623	62 978	47 911	33 632	21 925	11 341	4 666	1 420	298	49	8
49	Estimates	Less developed regions	c	902	Development Group	1803	1965	391 350	321 562	288 877	222 351	185 406	171 502	154 175	134 220	114 508	99 925	85 428	69 221	53 232	37 454	23 385	13 004	5 318	1 627	353	54	7
50	Estimates	Less developed regions	c	902	Development Group	1803	1970	441 088	370 867	315 796	284 024	217 360	180 573	166 754	149 172	129 006	108 879	93 523	78 079	60 682	43 703	28 019	15 148	6 772	2 032	433	68	8
51	Estimates	Less developed regions	c	902	Development Group	1803	1975	463 037	421 771	364 918	310 480	277 865	212 433	176 457	162 559	144 647	123 960	103 127	86 451	69 368	50 694	33 389	18 528	8 073	2 662	550	84	11
52	Estimates	Less developed regions	c	902	Development Group	1803	1980	469 515	445 811	415 898	359 937	304 893	272 525	208 193	172 403	158 130	139 678	118 086	96 297	77 907	59 094	39 497	22 689	10 192	3 251	755	112	14
53	Estimates	Less developed regions	c	902	Development Group	1803	1985	511 937	454 089	440 497	411 327	354 414	299 873	268 064	204 404	168 261	153 040	133 544	110 609	87 205	66 866	46 659	27 227	12 765	4 251	948	159	19
54	Estimates	Less developed regions	c	902	Development Group	1803	1990	565 990	497 146	449 486	435 641	405 036	348 583	295 041	263 424	199 843	163 317	146 826	125 897	100 964	75 585	53 510	32 745	15 641	5 511	1 303	208	27
55	Estimates	Less developed regions	c	902	Development Group	1803	1995	548 648	551 928	492 397	443 804	427 592	397 977	342 986	289 936	258 102	194 420	157 134	138 643	115 508	88 031	60 894	38 191	19 442	7 013	1 752	296	37
56	Estimates	Less developed regions	c	902	Development Group	1803	2000	549 987	536 440	546 657	486 474	435 925	420 597	391 556	337 101	283 902	251 327	187 092	148 413	127 523	101 457	71 636	44 131	23 079	9 026	2 340	420	53
57	Estimates	Less developed regions	c	902	Development Group	1803	2005	561 305	540 817	532 890	540 376	477 014	428 367	413 595	384 678	329 841	275 621	242 430	178 301	137 418	112 416	83 312	52 295	27 231	11 007	3 124	577	77
58	Estimates	Less developed regions	c	902	Development Group	1803	2010	582 366	552 919	536 849	526 335	530 001	470 510	421 688	407 651	378 346	322 475	267 290	231 157	165 515	122 046	93 427	61 769	33 258	13 552	3 978	811	112
59	Estimates	Less developed regions	c	902	Development Group	1803	2015	601 287	574 474	548 600	532 027	519 672	523 576	464 200	415 244	400 898	370 551	313 241	256 090	216 601	148 711	102 864	70 910	40 371	17 324	5 241	1 121	171
60	Estimates	Less developed regions	c	902	Development Group	1803	2020	610 447	594 304	570 441	543 536	525 864	514 798	518 472	457 809	408 389	392 920	360 715	301 037	240 804	196 773	127 051	79 655	47 585	21 938	7 103	1 595	259
61	Estimates	Least developed countries	d	941	Development Group	902	1950	32 588	25 718	22 353	19 849	17 361	14 990	12 900	10 991	9 332	7 826	6 275	5 009	3 837	2 848	1 918	1 081	423	110	18	2	0
62	Estimates	Least developed countries	d	941	Development Group	902	1955	36 935	28 565	24 635	21 589	18 965	16 441	14 134	12 093	10 226	8 602	7 100	5 545	4 196	2 942	1 914	1 041	431	112	18	2	0
63	Estimates	Least developed countries	d	941	Development Group	902	1960	42 180	32 899	27 378	23 757	20 677	18 094	15 593	13 328	11 321	9 490	7 843	6 312	4 691	3 263	2 023	1 086	438	122	20	2	0
64	Estimates	Least developed countries	d	941	Development Group	902	1965	48 198	37 967	31 734	26 534	22 770	19 664	17 159	14 724	12 506	10 537	8 708	7 026	5 392	3 701	2 287	1 177	480	132	23	2	0
65	Estimates	Least developed countries	d	941	Development Group	902	1970	55 067	43 901	36 708	30 719	25 614	21 854	18 779	16 242	13 857	11 640	9 681	7 807	6 048	4 298	2 637	1 354	529	152	26	3	0
66	Estimates	Least developed countries	d	941	Development Group	902	1975	61 730	49 970	42 239	34 757	28 455	24 192	20 862	17 867	15 368	13 005	10 785	8 774	6 783	4 894	3 114	1 605	636	173	31	3	0
67	Estimates	Least developed countries	d	941	Development Group	902	1980	69 973	56 689	48 105	40 650	33 196	26 936	22 806	19 786	16 832	14 321	11 926	9 764	7 592	5 507	3 562	1 942	776	211	35	4	0
68	Estimates	Least developed countries	d	941	Development Group	902	1985	79 292	64 693	54 878	46 703	39 056	31 643	25 620	21 686	18 596	15 545	13 069	10 697	8 424	6 131	4 013	2 203	932	261	45	4	0
69	Estimates	Least developed countries	d	941	Development Group	902	1990	88 199	74 355	63 152	53 548	45 116	37 481	30 295	24 424	20 596	17 495	14 464	11 959	9 439	7 007	4 647	2 597	1 111	325	57	6	0
70	Estimates	Least developed countries	d	941	Development Group	902	1995	97 424	83 666	73 185	61 729	51 772	43 582	36 309	29 394	23 578	19 706	16 593	13 476	10 810	8 020	5 443	3 128	1 376	407	75	8	1
71	Estimates	Least developed countries	d	941	Development Group	902	2000	107 820	92 997	82 131	71 691	59 507	49 649	41 700	34 714	27 813	22 181	18 365	15 246	11 992	9 164	6 196	3 713	1 698	526	101	12	1
72	Estimates	Least developed countries	d	941	Development Group	902	2005	118 880	103 954	91 730	80 126	69 133	57 292	47 760	39 974	33 118	26 271	20 762	16 974	13 669	10 210	7 172	4 266	2 066	679	138	17	1
73	Estimates	Least developed countries	d	941	Development Group	902	2010	129 174	115 345	102 598	89 520	76 400	66 241	54 712	45 575	38 159	31 401	24 681	19 203	15 251	11 694	8 057	5 029	2 481	872	193	26	2
74	Estimates	Least developed countries	d	941	Development Group	902	2015	139 015	126 098	114 019	101 049	87 255	73 980	63 896	52 597	43 833	36 492	29 773	23 050	17 385	13 173	9 386	5 746	2 966	1 103	271	41	4
75	Estimates	Least developed countries	d	941	Development Group	902	2020	149 155	136 400	124 903	112 500	98 971	85 441	72 384	62 228	51 094	42 352	34 906	28 056	21 086	15 161	10 703	6 811	3 475	1 374	367	66	8
76	Estimates	Less developed regions, excluding least developed countries	e	934	Development Group	902	1950	223 016	176 951	165 631	151 508	134 327	117 091	105 767	94 837	82 349	70 452	58 587	47 662	38 435	27 057	17 290	9 575	3 965	1 254	338	78	16
77	Estimates	Less developed regions, excluding least developed countries	e	934	Development Group	902	1955	282 649	205 698	171 423	161 270	146 509	129 088	112 001	100 612	89 190	76 236	64 037	51 713	39 591	29 201	18 324	9 772	4 180	1 266	282	53	9
78	Estimates	Less developed regions, excluding least developed countries	e	934	Development Group	902	1960	302 354	263 687	200 306	167 225	156 498	141 776	124 363	107 207	95 260	83 361	69 780	56 665	43 220	30 369	19 902	10 255	4 228	1 298	279	47	7
79	Estimates	Less developed regions, excluding least developed countries	e	934	Development Group	902	1965	343 153	283 595	257 143	195 817	162 636	151 838	137 016	119 496	102 003	89 388	76 720	62 194	47 839	33 753	21 099	11 828	4 837	1 495	331	52	7
80	Estimates	Less developed regions, excluding least developed countries	e	934	Development Group	902	1970	386 021	326 966	279 088	253 304	191 746	158 720	147 975	132 930	115 149	97 239	83 842	70 272	54 634	39 405	25 382	13 794	6 243	1 880	407	65	8
81	Estimates	Less developed regions, excluding least developed countries	e	934	Development Group	902	1975	401 307	371 801	322 679	275 723	249 410	188 241	155 594	144 692	129 280	110 955	92 343	77 677	62 585	45 800	30 274	16 924	7 437	2 489	519	81	10
82	Estimates	Less developed regions, excluding least developed countries	e	934	Development Group	902	1980	399 542	389 122	367 793	319 287	271 696	245 589	185 387	152 617	141 298	125 357	106 159	86 533	70 316	53 587	35 935	20 746	9 416	3 040	719	108	14
83	Estimates	Less developed regions, excluding least developed countries	e	934	Development Group	902	1985	432 645	389 396	385 620	364 624	315 359	268 230	242 443	182 718	149 666	137 495	120 474	99 912	78 781	60 736	42 646	25 024	11 833	3 990	903	155	18
84	Estimates	Less developed regions, excluding least developed countries	e	934	Development Group	902	1990	477 791	422 791	386 334	382 093	359 920	311 102	264 746	238 999	179 247	145 822	132 362	113 938	91 525	68 578	48 863	30 148	14 529	5 185	1 246	202	27
85	Estimates	Less developed regions, excluding least developed countries	e	934	Development Group	902	1995	451 224	468 261	419 212	382 076	375 820	354 396	306 678	260 541	234 524	174 714	140 542	125 167	104 698	80 011	55 451	35 062	18 066	6 605	1 677	288	36
86	Estimates	Less developed regions, excluding least developed countries	e	934	Development Group	902	2000	442 167	443 443	464 527	414 783	376 418	370 948	349 856	302 386	256 088	229 146	168 727	133 167	115 530	92 293	65 440	40 418	21 380	8 500	2 239	408	52
87	Estimates	Less developed regions, excluding least developed countries	e	934	Development Group	902	2005	442 425	436 863	441 160	460 250	407 881	371 075	365 835	344 704	296 724	249 350	221 668	161 326	123 749	102 206	76 140	48 029	25 165	10 328	2 985	560	76
88	Estimates	Less developed regions, excluding least developed countries	e	934	Development Group	902	2010	453 192	437 574	434 252	436 815	453 600	404 269	366 977	362 076	340 187	291 074	242 609	211 955	150 264	110 353	85 370	56 739	30 776	12 680	3 785	785	110
89	Estimates	Less developed regions, excluding least developed countries	e	934	Development Group	902	2015	462 272	448 376	434 580	430 978	432 416	449 596	400 304	362 647	357 065	334 059	283 467	233 040	199 216	135 539	93 478	65 164	37 405	16 221	4 971	1 080	167
90	Estimates	Less developed regions, excluding least developed countries	e	934	Development Group	902	2020	461 291	457 904	445 538	431 036	426 893	429 357	446 088	395 582	357 295	350 568	325 809	272 981	219 718	181 612	116 348	72 844	44 110	20 564	6 736	1 529	251
91	Estimates	Less developed regions, excluding China		948	Development Group	1803	1950	177 501	144 117	132 056	118 093	104 464	89 520	76 784	68 057	59 050	48 862	40 967	31 182	25 574	17 362	12 174	6 987	3 136	1 131	314	75	16
92	Estimates	Less developed regions, excluding China		948	Development Group	1803	1955	213 334	161 801	139 465	128 383	113 715	99 815	85 113	72 578	63 811	54 797	44 531	36 271	26 422	20 145	12 336	7 326	3 301	1 038	255	50	9
93	Estimates	Less developed regions, excluding China		948	Development Group	1803	1960	244 781	197 485	157 307	135 694	124 058	109 618	95 807	81 184	68 556	59 690	50 324	39 877	31 106	21 202	14 602	7 705	3 628	1 175	256	46	7
94	Estimates	Less developed regions, excluding China		948	Development Group	1803	1965	274 976	228 703	192 646	153 720	131 698	119 989	105 637	91 845	77 181	64 460	55 265	45 494	34 619	25 262	15 658	9 333	3 967	1 352	308	49	7
95	Estimates	Less developed regions, excluding China		948	Development Group	1803	1970	302 939	259 018	223 851	188 614	149 609	127 698	116 174	101 733	87 885	73 058	60 049	50 316	39 858	28 497	18 934	10 216	4 937	1 539	368	61	8
96	Estimates	Less developed regions, excluding China		948	Development Group	1803	1975	332 377	286 960	253 994	219 121	183 244	145 396	124 234	112 728	98 111	83 961	68 788	55 160	44 477	33 140	21 669	12 546	5 518	1 970	429	74	10
97	Estimates	Less developed regions, excluding China		948	Development Group	1803	1980	365 571	317 334	281 950	249 454	213 998	178 579	141 603	120 703	108 981	93 979	79 270	63 595	49 079	37 416	25 567	14 724	7 003	2 283	581	93	13
98	Estimates	Less developed regions, excluding China		948	Development Group	1803	1985	405 028	351 277	312 609	277 872	244 499	209 520	174 783	138 402	117 179	104 729	89 089	73 524	56 883	41 434	29 117	17 554	8 370	2 987	693	130	16
99	Estimates	Less developed regions, excluding China		948	Development Group	1803	1990	431 015	391 309	346 989	308 235	272 228	239 290	205 268	170 884	134 549	112 992	99 664	83 154	66 338	48 557	32 580	20 298	10 127	3 681	946	161	24
100	Estimates	Less developed regions, excluding China		948	Development Group	1803	1995	446 143	418 127	386 915	341 724	300 876	265 976	234 434	200 901	166 555	130 098	108 004	93 320	75 554	57 195	38 796	23 227	12 081	4 590	1 210	228	31
101	Estimates	Less developed regions, excluding China		948	Development Group	1803	2000	459 492	434 609	413 197	381 324	334 276	294 503	260 318	229 315	195 707	161 024	124 193	101 108	84 964	65 588	46 145	28 147	14 098	5 662	1 565	305	43
102	Estimates	Less developed regions, excluding China		948	Development Group	1803	2005	476 734	450 763	431 290	407 383	372 526	327 444	288 388	254 462	223 131	188 584	153 862	117 365	92 637	73 808	53 215	33 577	17 476	6 819	2 021	411	61
103	Estimates	Less developed regions, excluding China		948	Development Group	1803	2010	496 506	468 639	446 995	425 141	397 763	366 684	321 452	283 365	249 340	217 118	181 841	145 104	107 599	81 205	60 805	39 441	21 561	8 803	2 542	564	86
104	Estimates	Less developed regions, excluding China		948	Development Group	1803	2015	513 018	488 791	464 473	442 460	418 975	391 953	360 937	315 634	277 543	242 890	209 571	172 878	134 520	95 621	68 016	46 167	25 908	11 299	3 455	747	124
105	Estimates	Less developed regions, excluding China		948	Development Group	1803	2020	525 105	506 192	484 892	459 692	436 793	414 645	387 508	355 143	309 473	270 714	234 847	199 752	160 972	120 712	80 834	52 334	30 781	13 960	4 614	1 068	177
106	Estimates	Land-locked Developing Countries (LLDC)	f	1636	Special other	1803	1950	16 150	12 769	12 223	10 563	9 736	7 737	6 338	5 892	5 079	4 484	3 575	2 834	2 423	1 798	1 159	644	269	98	29	5	1
107	Estimates	Land-locked Developing Countries (LLDC)	f	1636	Special other	1803	1955	19 438	14 421	12 363	11 945	10 204	9 332	7 363	5 987	5 553	4 748	4 131	3 206	2 424	1 941	1 295	709	307	93	24	5	1
108	Estimates	Land-locked Developing Countries (LLDC)	f	1636	Special other	1803	1960	22 513	17 701	14 046	12 090	11 589	9 813	8 950	7 010	5 651	5 218	4 403	3 740	2 781	1 964	1 430	815	349	115	25	5	1
109	Estimates	Land-locked Developing Countries (LLDC)	f	1636	Special other	1803	1965	25 738	20 762	17 284	13 730	11 665	11 162	9 391	8 545	6 640	5 307	4 870	4 026	3 272	2 271	1 453	922	412	138	34	6	1
110	Estimates	Land-locked Developing Countries (LLDC)	f	1636	Special other	1803	1970	28 214	23 897	20 391	16 917	13 277	11 197	10 778	8 983	8 143	6 262	4 934	4 461	3 562	2 712	1 699	938	470	169	43	8	1
111	Estimates	Land-locked Developing Countries (LLDC)	f	1636	Special other	1803	1975	31 765	26 128	23 233	19 816	16 380	12 720	10 685	10 234	8 476	7 650	5 874	4 509	3 913	2 939	2 044	1 107	514	197	54	11	2
112	Estimates	Land-locked Developing Countries (LLDC)	f	1636	Special other	1803	1980	35 634	28 984	24 811	21 890	18 621	15 493	12 092	9 928	9 539	7 907	7 061	5 394	3 956	3 261	2 229	1 400	618	215	63	13	2
113	Estimates	Land-locked Developing Countries (LLDC)	f	1636	Special other	1803	1985	40 234	32 815	27 889	23 808	20 875	17 717	14 693	11 343	9 261	8 851	7 272	6 406	4 711	3 269	2 482	1 484	774	262	69	16	3
114	Estimates	Land-locked Developing Countries (LLDC)	f	1636	Special other	1803	1990	45 615	37 729	31 988	26 965	22 725	20 018	17 112	14 074	10 782	8 712	8 236	6 675	5 698	3 982	2 562	1 714	818	342	86	18	3
115	Estimates	Land-locked Developing Countries (LLDC)	f	1636	Special other	1803	1995	49 253	42 989	36 953	31 020	25 869	21 665	18 960	16 177	13 189	10 006	8 073	7 513	5 926	4 789	3 099	1 766	972	347	108	19	3
116	Estimates	Land-locked Developing Countries (LLDC)	f	1636	Special other	1803	2000	53 663	47 277	42 253	35 962	29 591	24 485	20 422	17 843	15 013	12 180	9 124	7 305	6 566	4 954	3 664	2 142	969	407	102	23	3
117	Estimates	Land-locked Developing Countries (LLDC)	f	1636	Special other	1803	2005	58 407	51 840	46 676	41 116	34 403	28 227	23 403	19 502	16 906	14 116	11 320	8 396	6 566	5 578	3 909	2 540	1 225	405	123	21	4
118	Estimates	Land-locked Developing Countries (LLDC)	f	1636	Special other	1803	2010	64 529	56 676	51 259	45 705	39 398	32 843	26 841	22 260	18 600	16 128	13 272	10 439	7 600	5 716	4 444	2 749	1 522	531	121	26	3
119	Estimates	Land-locked Developing Countries (LLDC)	f	1636	Special other	1803	2015	70 832	63 070	56 001	50 524	44 523	38 016	31 578	25 812	21 365	17 762	15 385	12 440	9 563	6 566	4 660	3 217	1 647	670	159	24	4
120	Estimates	Land-locked Developing Countries (LLDC)	f	1636	Special other	1803	2020	75 382	69 597	62 527	55 349	49 493	43 556	37 261	30 799	25 113	20 723	17 053	14 578	11 480	8 444	5 406	3 414	1 964	754	214	34	4
121	Estimates	Small Island Developing States (SIDS)	g	1637	Special other	1803	1950	3 638	3 064	2 736	2 363	2 063	1 802	1 605	1 458	1 226	1 031	794	575	498	376	263	164	74	30	9	2	0
122	Estimates	Small Island Developing States (SIDS)	g	1637	Special other	1803	1955	4 258	3 367	2 955	2 614	2 234	1 927	1 694	1 538	1 338	1 162	949	707	513	414	283	169	91	27	8	2	0
123	Estimates	Small Island Developing States (SIDS)	g	1637	Special other	1803	1960	4 732	4 019	3 288	2 821	2 449	2 090	1 826	1 620	1 430	1 276	1 066	857	629	432	321	193	93	36	8	2	0
124	Estimates	Small Island Developing States (SIDS)	g	1637	Special other	1803	1965	5 386	4 472	3 875	3 123	2 656	2 305	1 984	1 739	1 518	1 348	1 176	978	768	533	347	224	112	38	11	2	0
125	Estimates	Small Island Developing States (SIDS)	g	1637	Special other	1803	1970	5 415	5 156	4 340	3 689	2 946	2 470	2 155	1 863	1 641	1 429	1 253	1 085	888	673	425	242	137	48	12	2	0
126	Estimates	Small Island Developing States (SIDS)	g	1637	Special other	1803	1975	5 487	5 244	5 036	4 160	3 478	2 790	2 366	2 070	1 777	1 557	1 336	1 155	974	770	537	302	139	64	16	3	0
127	Estimates	Small Island Developing States (SIDS)	g	1637	Special other	1803	1980	5 377	5 316	5 132	4 838	3 875	3 289	2 700	2 290	1 993	1 693	1 465	1 242	1 052	865	632	401	217	67	24	4	1
128	Estimates	Small Island Developing States (SIDS)	g	1637	Special other	1803	1985	5 812	5 203	5 235	4 974	4 585	3 683	3 178	2 590	2 203	1 912	1 608	1 375	1 132	935	708	487	269	109	25	7	1
129	Estimates	Small Island Developing States (SIDS)	g	1637	Special other	1803	1990	6 065	5 617	5 104	5 076	4 765	4 429	3 585	3 083	2 521	2 121	1 815	1 505	1 262	1 017	774	550	330	139	43	7	1
130	Estimates	Small Island Developing States (SIDS)	g	1637	Special other	1803	1995	6 186	5 917	5 525	4 996	4 875	4 582	4 311	3 504	3 019	2 472	2 063	1 738	1 414	1 126	855	595	376	176	57	12	2
131	Estimates	Small Island Developing States (SIDS)	g	1637	Special other	1803	2000	6 228	6 062	5 826	5 401	4 779	4 705	4 470	4 224	3 423	2 936	2 388	1 942	1 622	1 257	963	667	415	207	75	18	3
132	Estimates	Small Island Developing States (SIDS)	g	1637	Special other	1803	2005	6 159	6 101	5 931	5 721	5 188	4 640	4 596	4 369	4 107	3 298	2 824	2 242	1 800	1 434	1 066	752	462	234	92	24	4
133	Estimates	Small Island Developing States (SIDS)	g	1637	Special other	1803	2010	6 163	6 054	6 021	5 931	5 617	5 205	4 616	4 568	4 307	4 030	3 238	2 711	2 144	1 606	1 236	851	537	271	110	32	6
134	Estimates	Small Island Developing States (SIDS)	g	1637	Special other	1803	2015	6 250	6 103	5 994	5 978	5 767	5 538	5 112	4 487	4 451	4 199	3 913	3 115	2 561	1 890	1 391	995	610	324	131	39	7
135	Estimates	Small Island Developing States (SIDS)	g	1637	Special other	1803	2020	6 218	6 156	6 032	5 857	5 781	5 685	5 495	4 982	4 362	4 322	4 056	3 742	2 926	2 345	1 657	1 134	727	379	161	49	10
136	Estimates	World Bank income groups		1802	Label/Separator	900	1950	...	...	...	...	...	...	...	...	...	...	...	...	...	...	...	...	...	...	...	...	...
137	Estimates	World Bank income groups		1802	Label/Separator	900	1955	...	...	...	...	...	...	...	...	...	...	...	...	...	...	...	...	...	...	...	...	...
138	Estimates	World Bank income groups		1802	Label/Separator	900	1960	...	...	...	...	...	...	...	...	...	...	...	...	...	...	...	...	...	...	...	...	...
139	Estimates	World Bank income groups		1802	Label/Separator	900	1965	...	...	...	...	...	...	...	...	...	...	...	...	...	...	...	...	...	...	...	...	...
140	Estimates	World Bank income groups		1802	Label/Separator	900	1970	...	...	...	...	...	...	...	...	...	...	...	...	...	...	...	...	...	...	...	...	...
141	Estimates	World Bank income groups		1802	Label/Separator	900	1975	...	...	...	...	...	...	...	...	...	...	...	...	...	...	...	...	...	...	...	...	...
142	Estimates	World Bank income groups		1802	Label/Separator	900	1980	...	...	...	...	...	...	...	...	...	...	...	...	...	...	...	...	...	...	...	...	...
143	Estimates	World Bank income groups		1802	Label/Separator	900	1985	...	...	...	...	...	...	...	...	...	...	...	...	...	...	...	...	...	...	...	...	...
144	Estimates	World Bank income groups		1802	Label/Separator	900	1990	...	...	...	...	...	...	...	...	...	...	...	...	...	...	...	...	...	...	...	...	...
145	Estimates	World Bank income groups		1802	Label/Separator	900	1995	...	...	...	...	...	...	...	...	...	...	...	...	...	...	...	...	...	...	...	...	...
146	Estimates	World Bank income groups		1802	Label/Separator	900	2000	...	...	...	...	...	...	...	...	...	...	...	...	...	...	...	...	...	...	...	...	...
147	Estimates	World Bank income groups		1802	Label/Separator	900	2005	...	...	...	...	...	...	...	...	...	...	...	...	...	...	...	...	...	...	...	...	...
148	Estimates	World Bank income groups		1802	Label/Separator	900	2010	...	...	...	...	...	...	...	...	...	...	...	...	...	...	...	...	...	...	...	...	...
149	Estimates	World Bank income groups		1802	Label/Separator	900	2015	...	...	...	...	...	...	...	...	...	...	...	...	...	...	...	...	...	...	...	...	...
150	Estimates	World Bank income groups		1802	Label/Separator	900	2020	...	...	...	...	...	...	...	...	...	...	...	...	...	...	...	...	...	...	...	...	...
151	Estimates	High-income countries	h	1503	Income Group	1802	1950	73 652	61 811	58 800	56 676	56 479	54 741	44 749	49 061	47 043	42 561	37 066	31 212	26 987	21 778	15 743	9 664	4 565	1 811	490	89	11
152	Estimates	High-income countries	h	1503	Income Group	1802	1955	76 249	72 791	61 808	58 251	55 887	55 830	54 122	44 125	48 174	45 515	41 665	34 924	28 896	23 715	17 458	11 224	5 716	1 949	527	92	11
153	Estimates	High-income countries	h	1503	Income Group	1802	1960	79 809	76 047	72 964	61 172	57 592	55 872	55 513	53 604	43 356	47 253	44 626	39 603	32 358	25 474	19 271	12 709	6 723	2 527	577	98	11
154	Estimates	High-income countries	h	1503	Income Group	1802	1965	81 244	79 662	76 173	72 708	61 048	57 799	55 908	55 365	53 110	42 568	45 864	42 767	36 572	28 688	21 107	14 299	7 743	3 030	769	108	11
155	Estimates	High-income countries	h	1503	Income Group	1802	1970	78 633	81 605	80 075	76 061	72 021	61 111	57 869	55 614	54 962	52 270	41 273	43 832	39 634	32 690	23 809	15 688	8 945	3 630	960	151	13
156	Estimates	High-income countries	h	1503	Income Group	1802	1975	76 838	78 838	82 085	80 343	76 505	72 914	61 596	57 774	55 279	54 070	50 831	39 476	40 909	35 703	27 209	17 961	10 143	4 366	1 222	198	18
157	Estimates	High-income countries	h	1503	Income Group	1802	1980	73 486	76 978	79 916	83 136	80 833	76 601	73 183	60 961	57 329	54 207	52 687	48 888	37 256	37 507	30 414	21 289	11 652	5 225	1 576	280	27
158	Estimates	High-income countries	h	1503	Income Group	1802	1985	73 461	73 837	77 738	80 661	83 581	81 520	77 299	73 103	60 686	56 467	52 919	50 653	46 017	34 115	32 228	23 869	14 262	6 197	2 004	386	41
159	Estimates	High-income countries	h	1503	Income Group	1802	1990	72 906	73 893	74 830	78 756	81 656	84 316	82 296	77 174	72 786	59 806	55 236	51 038	48 053	42 463	29 755	25 932	16 622	7 912	2 460	510	58
160	Estimates	High-income countries	h	1503	Income Group	1802	1995	72 424	73 520	75 326	76 128	79 452	82 671	85 795	82 736	76 925	71 646	58 678	53 577	48 688	44 495	37 392	24 397	18 487	9 624	3 287	643	78
161	Estimates	High-income countries	h	1503	Income Group	1802	2000	69 176	73 645	74 966	76 360	77 449	81 913	84 261	86 255	82 359	76 119	70 669	57 013	51 476	45 540	39 736	31 195	18 057	11 044	4 119	871	96
162	Estimates	High-income countries	h	1503	Income Group	1802	2005	68 345	69 826	74 932	76 513	78 749	80 626	84 582	85 700	86 567	81 823	75 142	69 105	55 065	48 580	41 309	33 705	23 522	11 276	4 960	1 140	130
163	Estimates	High-income countries	h	1503	Income Group	1802	2010	70 593	69 177	71 709	76 580	79 270	82 889	84 440	86 858	86 513	86 382	80 971	73 562	66 872	52 222	44 483	35 776	26 456	15 268	5 407	1 480	184
164	Estimates	High-income countries	h	1503	Income Group	1802	2015	69 684	71 057	69 621	73 066	79 428	83 258	86 048	86 120	87 258	86 212	85 379	79 224	71 047	63 321	48 284	39 053	28 559	17 768	7 585	1 710	252
165	Estimates	High-income countries	h	1503	Income Group	1802	2020	68 064	70 489	71 613	70 697	75 721	83 556	86 308	87 095	86 161	86 669	85 018	83 468	76 423	67 407	58 536	42 656	31 498	19 571	9 246	2 569	329
166	Estimates	Middle-income countries	h	1517	Income Group	1802	1950	241 735	189 784	186 145	168 741	154 204	130 985	115 602	107 809	94 062	80 456	66 280	53 924	43 702	31 332	20 366	11 537	4 775	1 584	443	107	23
167	Estimates	Middle-income countries	h	1517	Income Group	1802	1955	305 507	223 122	184 000	181 691	163 498	148 649	125 655	110 214	101 865	87 517	73 564	58 907	45 237	33 702	21 655	11 820	5 299	1 598	376	72	13
168	Estimates	Middle-income countries	h	1517	Income Group	1802	1960	324 838	285 250	217 630	179 786	176 674	158 330	143 418	120 393	104 459	95 469	80 444	65 544	49 772	35 254	23 465	12 510	5 323	1 771	375	64	10
169	Estimates	Middle-income countries	h	1517	Income Group	1802	1965	365 078	305 075	278 188	212 938	174 945	171 463	152 951	137 946	114 738	98 179	88 419	72 385	56 030	39 464	24 999	14 380	6 258	1 978	473	69	9
170	Estimates	Middle-income countries	h	1517	Income Group	1802	1970	407 337	347 897	300 062	273 716	208 483	170 662	167 001	148 115	132 965	109 584	92 135	81 429	64 097	46 592	29 929	16 437	7 839	2 521	556	93	10
171	Estimates	Middle-income countries	h	1517	Income Group	1802	1975	424 348	391 288	342 668	295 146	268 116	204 216	167 190	163 263	143 979	128 174	104 305	85 571	72 846	54 111	36 083	20 111	9 088	3 209	720	110	14
172	Estimates	Middle-income countries	h	1517	Income Group	1802	1980	425 253	410 760	386 734	338 886	290 649	263 593	200 412	163 638	159 235	139 280	122 434	97 635	77 364	62 429	42 632	24 876	11 259	3 787	962	154	18
173	Estimates	Middle-income countries	h	1517	Income Group	1802	1985	461 016	413 954	406 865	383 285	334 475	286 346	259 696	197 141	160 173	154 536	133 521	115 044	88 759	66 707	49 741	29 788	14 232	4 791	1 142	207	25
174	Estimates	Middle-income countries	h	1517	Income Group	1802	1990	507 486	450 025	410 447	403 088	377 622	328 991	281 992	255 809	193 340	155 907	148 624	126 155	105 231	77 150	53 570	35 279	17 452	6 253	1 492	252	34
175	Estimates	Middle-income countries	h	1517	Income Group	1802	1995	476 218	497 338	446 287	405 813	396 081	371 184	323 712	277 150	250 769	188 200	150 019	140 144	115 520	91 632	62 161	38 299	21 089	7 840	1 977	329	42
176	Estimates	Middle-income countries	h	1517	Income Group	1802	2000	466 136	467 442	493 510	442 077	399 079	389 362	365 596	318 821	272 104	244 754	181 378	141 920	128 857	101 396	74 543	45 034	23 120	9 717	2 545	447	54
177	Estimates	Middle-income countries	h	1517	Income Group	1802	2005	468 717	460 084	464 970	488 581	433 919	391 665	382 522	359 350	312 326	264 429	236 107	172 836	131 188	113 423	83 093	54 309	27 734	10 937	3 266	591	77
178	Estimates	Middle-income countries	h	1517	Income Group	1802	2010	480 864	463 080	457 017	460 111	479 551	426 495	384 340	376 443	352 832	305 788	256 424	225 235	159 689	116 885	94 360	61 547	34 608	13 678	3 875	809	108
179	Estimates	Middle-income countries	h	1517	Income Group	1802	2015	491 531	476 554	460 852	454 015	454 968	473 362	420 595	378 841	370 889	346 218	297 346	245 772	211 029	143 644	98 593	71 729	40 262	17 908	5 184	1 059	163
180	Estimates	Middle-income countries	h	1517	Income Group	1802	2020	491 334	487 106	473 829	457 276	448 756	449 562	468 111	415 278	373 270	364 153	337 488	286 008	231 096	191 770	122 672	76 427	48 121	21 775	7 239	1 536	242
181	Estimates	Upper-middle-income countries	h	1502	Income Group	1517	1950	130 377	98 269	99 752	91 154	84 396	71 017	63 974	61 143	53 506	46 974	38 331	32 714	26 097	19 537	11 771	6 398	2 462	752	224	64	20
182	Estimates	Upper-middle-income countries	h	1502	Income Group	1517	1955	169 941	121 782	95 548	97 786	88 829	81 907	68 638	61 512	58 156	50 005	43 166	34 297	27 376	19 941	13 327	6 669	2 863	820	186	37	8
183	Estimates	Upper-middle-income countries	h	1502	Income Group	1517	1960	170 951	159 902	118 947	93 739	95 450	86 441	79 527	66 053	58 530	54 987	46 240	38 506	28 762	20 985	13 591	7 419	2 905	901	184	31	5
184	Estimates	Upper-middle-income countries	h	1502	Income Group	1517	1965	193 294	161 442	156 056	116 561	91 370	92 797	83 708	76 759	63 155	55 133	51 007	41 498	32 639	22 511	14 547	8 100	3 586	1 088	247	34	4
185	Estimates	Upper-middle-income countries	h	1502	Income Group	1517	1970	218 952	186 345	159 491	154 174	114 675	89 610	90 838	81 552	74 391	60 820	52 197	47 359	37 088	27 423	17 361	9 687	4 487	1 480	319	48	5
186	Estimates	Upper-middle-income countries	h	1502	Income Group	1517	1975	217 181	213 401	184 267	157 692	152 156	112 875	88 065	89 173	79 682	72 117	58 349	48 915	42 815	31 792	21 655	11 888	5 447	1 881	436	64	7
187	Estimates	Upper-middle-income countries	h	1502	Income Group	1517	1980	196 949	213 217	211 599	182 701	156 049	150 410	111 379	86 567	87 407	77 606	69 442	55 226	44 881	37 335	25 557	15 204	6 738	2 301	581	94	10
188	Estimates	Upper-middle-income countries	h	1502	Income Group	1517	1985	207 207	194 467	211 942	210 197	180 955	154 316	148 671	109 924	85 208	85 471	75 080	65 939	51 003	39 507	30 395	18 248	8 837	2 930	716	127	15
189	Estimates	Upper-middle-income countries	h	1502	Income Group	1517	1990	237 522	204 809	193 643	210 521	207 667	178 522	152 461	147 038	108 372	83 509	82 922	71 861	61 313	45 325	32 573	22 102	10 987	3 975	942	157	20
190	Estimates	Upper-middle-income countries	h	1502	Income Group	1517	1995	197 940	235 327	203 717	191 742	207 505	205 063	176 432	150 429	144 766	106 037	80 975	79 003	66 698	54 330	37 279	23 757	13 581	5 063	1 285	203	24
191	Estimates	Upper-middle-income countries	h	1502	Income Group	1517	2000	181 099	196 397	234 226	202 070	188 873	204 859	203 116	174 801	148 632	142 229	102 977	77 466	73 529	59 525	44 964	27 387	14 588	6 405	1 689	284	29
192	Estimates	Upper-middle-income countries	h	1502	Income Group	1517	2005	174 024	179 922	195 656	232 348	199 745	186 564	202 680	201 110	172 407	145 713	138 132	98 857	72 792	66 144	49 953	33 435	17 168	7 062	2 205	385	42
193	Estimates	Upper-middle-income countries	h	1502	Income Group	1517	2010	177 482	173 166	179 337	195 172	230 329	196 882	183 841	200 200	197 987	169 759	141 994	133 350	92 749	66 518	56 293	37 771	21 673	8 693	2 573	534	61
194	Estimates	Upper-middle-income countries	h	1502	Income Group	1517	2015	184 263	177 689	173 322	179 066	194 094	228 685	195 264	182 298	198 420	195 562	166 376	137 538	126 627	84 937	57 438	43 743	25 385	11 582	3 426	705	98
195	Estimates	Upper-middle-income countries	h	1502	Income Group	1517	2020	180 851	183 649	177 104	172 388	177 706	192 780	227 324	193 790	180 584	196 010	192 132	161 798	131 131	116 986	74 077	45 730	30 306	14 318	4 955	1 043	152
196	Estimates	Lower-middle-income countries	h	1501	Income Group	1517	1950	111 359	91 516	86 393	77 587	69 808	59 969	51 628	46 666	40 556	33 482	27 949	21 210	17 606	11 795	8 595	5 139	2 313	832	219	43	2
197	Estimates	Lower-middle-income countries	h	1501	Income Group	1517	1955	135 566	101 341	88 452	83 905	74 670	66 742	57 017	48 702	43 709	37 513	30 398	24 610	17 860	13 761	8 328	5 151	2 435	778	190	35	5
198	Estimates	Lower-middle-income countries	h	1501	Income Group	1517	1960	153 887	125 348	98 682	86 047	81 224	71 890	63 892	54 340	45 929	40 483	34 204	27 038	21 010	14 270	9 874	5 091	2 418	870	191	33	4
199	Estimates	Lower-middle-income countries	h	1501	Income Group	1517	1965	171 784	143 634	122 132	96 377	83 576	78 666	69 243	61 187	51 583	43 046	37 412	30 887	23 391	16 953	10 452	6 280	2 672	890	225	35	5
200	Estimates	Lower-middle-income countries	h	1501	Income Group	1517	1970	188 385	161 553	140 571	119 542	93 809	81 052	76 163	66 563	58 574	48 764	39 938	34 070	27 009	19 170	12 568	6 751	3 352	1 042	238	44	5
201	Estimates	Lower-middle-income countries	h	1501	Income Group	1517	1975	207 167	177 888	158 401	137 454	115 960	91 341	79 125	74 090	64 297	56 057	45 956	36 656	30 031	22 320	14 428	8 223	3 641	1 328	284	46	7
202	Estimates	Lower-middle-income countries	h	1501	Income Group	1517	1980	228 304	197 543	175 134	156 184	134 600	113 183	89 033	77 071	71 827	61 673	52 992	42 409	32 483	25 094	17 075	9 672	4 521	1 486	381	59	8
203	Estimates	Lower-middle-income countries	h	1501	Income Group	1517	1985	253 809	219 488	194 923	173 088	153 521	132 030	111 025	87 217	74 965	69 065	58 441	49 105	37 756	27 199	19 346	11 540	5 395	1 860	426	81	10
204	Estimates	Lower-middle-income countries	h	1501	Income Group	1517	1990	269 964	245 217	216 804	192 568	169 955	150 469	129 531	108 771	84 968	72 398	65 702	54 294	43 918	31 825	20 997	13 177	6 464	2 278	551	94	14
205	Estimates	Lower-middle-income countries	h	1501	Income Group	1517	1995	278 279	262 011	242 570	214 071	188 576	166 121	147 280	126 721	106 003	82 163	69 044	61 141	48 823	37 301	24 881	14 542	7 507	2 777	692	126	18
206	Estimates	Lower-middle-income countries	h	1501	Income Group	1517	2000	285 037	271 045	259 284	240 007	210 206	184 503	162 480	144 020	123 472	102 525	78 401	64 454	55 328	41 871	29 579	17 647	8 532	3 311	857	163	25
207	Estimates	Lower-middle-income countries	h	1501	Income Group	1517	2005	294 693	280 162	269 314	256 233	234 174	205 101	179 842	158 239	139 919	118 716	97 975	73 979	58 396	47 278	33 140	20 874	10 566	3 874	1 061	207	34
208	Estimates	Lower-middle-income countries	h	1501	Income Group	1517	2010	303 381	289 913	277 680	264 939	249 222	229 613	200 499	176 243	154 845	136 029	114 430	91 885	66 941	50 367	38 067	23 776	12 935	4 985	1 302	274	47
209	Estimates	Lower-middle-income countries	h	1501	Income Group	1517	2015	307 268	298 866	287 530	274 949	260 874	244 677	225 330	196 543	172 469	150 656	130 970	108 234	84 402	58 707	41 155	27 986	14 877	6 326	1 758	354	65
210	Estimates	Lower-middle-income countries	h	1501	Income Group	1517	2020	310 483	303 457	296 725	284 888	271 051	256 783	240 787	221 488	192 686	168 143	145 356	124 210	99 965	74 784	48 595	30 697	17 815	7 457	2 284	493	90
211	Estimates	Low-income countries	h	1500	Income Group	1802	1950	22 978	18 392	15 999	13 996	12 147	10 374	8 831	7 552	6 416	5 398	4 349	3 514	2 740	2 019	1 264	693	284	79	15	2	0
212	Estimates	Low-income countries	h	1500	Income Group	1802	1955	25 260	19 976	17 529	15 346	13 179	11 286	9 596	8 141	6 925	5 848	4 847	3 802	2 921	2 103	1 368	703	290	79	14	2	0
213	Estimates	Low-income countries	h	1500	Income Group	1802	1960	29 183	22 305	19 157	16 933	14 638	12 448	10 614	8 975	7 563	6 384	5 315	4 290	3 208	2 282	1 462	788	309	87	14	2	0
214	Estimates	Low-income countries	h	1500	Income Group	1802	1965	32 782	26 148	21 495	18 560	16 194	13 867	11 749	9 973	8 380	7 007	5 835	4 737	3 653	2 539	1 614	865	358	96	17	2	0
215	Estimates	Low-income countries	h	1500	Income Group	1802	1970	37 899	29 703	25 345	20 926	17 864	15 453	13 189	11 126	9 383	7 823	6 454	5 245	4 078	2 934	1 832	980	409	116	19	2	0
216	Estimates	Low-income countries	h	1500	Income Group	1802	1975	43 137	34 590	28 738	24 602	20 055	16 979	14 655	12 471	10 459	8 758	7 225	5 821	4 536	3 300	2 141	1 133	478	136	24	2	0
217	Estimates	Low-income countries	h	1500	Income Group	1802	1980	48 689	39 435	33 187	27 536	23 446	19 092	16 178	13 876	11 709	9 809	8 074	6 589	5 081	3 746	2 453	1 386	576	164	29	3	0
218	Estimates	Low-income countries	h	1500	Income Group	1802	1985	55 469	44 548	37 927	31 993	26 247	22 202	18 002	15 186	12 955	10 860	8 986	7 266	5 718	4 150	2 772	1 552	690	199	36	4	0
219	Estimates	Low-income countries	h	1500	Income Group	1802	1990	62 956	51 670	43 315	36 834	30 714	25 029	21 159	17 021	14 328	12 124	10 060	8 192	6 400	4 773	3 183	1 833	812	247	45	5	0
220	Estimates	Low-income countries	h	1500	Income Group	1802	1995	70 987	59 369	50 789	42 305	35 601	29 607	24 160	20 463	16 351	13 669	11 503	9 387	7 428	5 459	3 748	2 191	1 000	305	58	6	0
221	Estimates	Low-income countries	h	1500	Income Group	1802	2000	80 131	67 461	58 188	49 512	40 583	33 909	28 066	22 851	19 160	15 200	12 644	10 505	8 279	6 230	4 164	2 528	1 161	369	72	8	1
222	Estimates	Low-income countries	h	1500	Income Group	1802	2005	89 937	77 046	66 496	56 842	47 690	38 853	32 413	26 743	21 668	18 050	14 195	11 674	9 451	7 060	4 855	2 819	1 355	439	89	11	1
223	Estimates	Low-income countries	h	1500	Income Group	1802	2010	100 314	87 058	76 016	65 111	54 669	45 790	37 194	30 975	25 531	20 589	17 043	13 144	10 586	8 142	5 562	3 360	1 597	533	110	14	1
224	Estimates	Low-income countries	h	1500	Income Group	1802	2015	109 223	96 854	85 234	74 338	62 974	52 287	43 594	35 336	29 397	24 156	19 331	15 800	11 851	9 111	6 486	3 888	1 899	656	142	18	1
225	Estimates	Low-income countries	h	1500	Income Group	1802	2020	118 304	106 608	95 585	83 984	72 687	61 382	50 930	42 265	34 172	28 357	23 078	18 200	14 478	10 351	7 386	4 642	2 271	817	185	25	2
226	Estimates	No income group available		1518	Income Group	1802	1950	132	96	84	75	66	62	54	50	42	34	28	23	19	14	11	7	4	1	0	0	0
227	Estimates	No income group available		1518	Income Group	1802	1955	160	125	96	83	73	64	60	52	47	38	32	26	19	17	11	7	4	1	0	0	0
228	Estimates	No income group available		1518	Income Group	1802	1960	178	154	124	95	81	71	63	59	50	45	38	29	23	18	14	9	4	2	0	0	0
229	Estimates	No income group available		1518	Income Group	1802	1965	199	178	155	122	89	72	67	62	57	46	42	35	26	19	14	10	5	2	0	0	0
230	Estimates	No income group available		1518	Income Group	1802	1970	211	199	177	146	104	82	73	69	61	56	46	41	31	22	16	10	6	2	1	0	0
231	Estimates	No income group available		1518	Income Group	1802	1975	187	200	197	165	112	80	73	68	64	56	51	41	36	27	19	12	8	3	1	0	0
232	Estimates	No income group available		1518	Income Group	1802	1980	169	177	198	189	144	110	93	80	70	65	55	50	40	32	24	16	10	4	1	0	0
233	Estimates	No income group available		1518	Income Group	1802	1985	183	174	183	189	165	137	122	97	82	71	63	53	47	36	28	20	12	6	2	0	0
234	Estimates	No income group available		1518	Income Group	1802	1990	205	186	180	191	181	171	149	128	101	80	70	60	51	43	31	23	14	7	2	0	0
235	Estimates	No income group available		1518	Income Group	1802	1995	213	208	195	190	168	180	176	154	130	98	80	66	59	46	38	26	17	8	3	1	0
236	Estimates	No income group available		1518	Income Group	1802	2000	223	222	219	196	176	173	191	184	155	126	95	76	64	54	42	32	20	11	4	1	0
237	Estimates	No income group available		1518	Income Group	1802	2005	238	231	231	228	190	174	185	196	186	156	126	96	74	61	49	36	25	13	5	1	0
238	Estimates	No income group available		1518	Income Group	1802	2010	243	240	229	225	199	177	176	189	196	183	151	124	94	71	57	42	28	16	7	2	0
239	Estimates	No income group available		1518	Income Group	1802	2015	236	240	239	225	192	179	178	184	188	191	176	149	122	91	66	50	35	19	9	3	1
240	Estimates	No income group available		1518	Income Group	1802	2020	241	236	240	239	223	191	181	181	185	187	188	173	144	116	83	57	40	24	11	4	1
241	Estimates	Geographic regions	i	1840	Label/Separator	900	1950	...	...	...	...	...	...	...	...	...	...	...	...	...	...	...	...	...	...	...	...	...
242	Estimates	Geographic regions	i	1840	Label/Separator	900	1955	...	...	...	...	...	...	...	...	...	...	...	...	...	...	...	...	...	...	...	...	...
243	Estimates	Geographic regions	i	1840	Label/Separator	900	1960	...	...	...	...	...	...	...	...	...	...	...	...	...	...	...	...	...	...	...	...	...
244	Estimates	Geographic regions	i	1840	Label/Separator	900	1965	...	...	...	...	...	...	...	...	...	...	...	...	...	...	...	...	...	...	...	...	...
245	Estimates	Geographic regions	i	1840	Label/Separator	900	1970	...	...	...	...	...	...	...	...	...	...	...	...	...	...	...	...	...	...	...	...	...
246	Estimates	Geographic regions	i	1840	Label/Separator	900	1975	...	...	...	...	...	...	...	...	...	...	...	...	...	...	...	...	...	...	...	...	...
247	Estimates	Geographic regions	i	1840	Label/Separator	900	1980	...	...	...	...	...	...	...	...	...	...	...	...	...	...	...	...	...	...	...	...	...
248	Estimates	Geographic regions	i	1840	Label/Separator	900	1985	...	...	...	...	...	...	...	...	...	...	...	...	...	...	...	...	...	...	...	...	...
249	Estimates	Geographic regions	i	1840	Label/Separator	900	1990	...	...	...	...	...	...	...	...	...	...	...	...	...	...	...	...	...	...	...	...	...
250	Estimates	Geographic regions	i	1840	Label/Separator	900	1995	...	...	...	...	...	...	...	...	...	...	...	...	...	...	...	...	...	...	...	...	...
251	Estimates	Geographic regions	i	1840	Label/Separator	900	2000	...	...	...	...	...	...	...	...	...	...	...	...	...	...	...	...	...	...	...	...	...
252	Estimates	Geographic regions	i	1840	Label/Separator	900	2005	...	...	...	...	...	...	...	...	...	...	...	...	...	...	...	...	...	...	...	...	...
253	Estimates	Geographic regions	i	1840	Label/Separator	900	2010	...	...	...	...	...	...	...	...	...	...	...	...	...	...	...	...	...	...	...	...	...
254	Estimates	Geographic regions	i	1840	Label/Separator	900	2015	...	...	...	...	...	...	...	...	...	...	...	...	...	...	...	...	...	...	...	...	...
255	Estimates	Geographic regions	i	1840	Label/Separator	900	2020	...	...	...	...	...	...	...	...	...	...	...	...	...	...	...	...	...	...	...	...	...
256	Estimates	Africa	j	903	Region	1840	1950	38 570	29 731	25 896	23 161	20 233	17 334	14 834	12 574	10 808	9 036	7 540	6 027	4 664	3 373	2 188	1 147	493	148	33	5	0
257	Estimates	Africa	j	903	Region	1840	1955	43 884	33 808	28 488	25 044	22 164	19 185	16 370	13 948	11 748	10 033	8 271	6 731	5 142	3 685	2 351	1 249	485	137	25	3	0
258	Estimates	Africa	j	903	Region	1840	1960	50 002	39 153	32 458	27 441	23 973	21 180	18 274	15 516	13 122	10 975	9 222	7 419	5 787	4 107	2 617	1 390	554	145	24	2	0
259	Estimates	Africa	j	903	Region	1840	1965	57 089	45 184	37 876	31 387	26 281	22 872	20 209	17 366	14 636	12 289	10 138	8 328	6 428	4 678	2 961	1 581	640	173	27	3	0
260	Estimates	Africa	j	903	Region	1840	1970	64 741	52 198	43 849	36 720	30 221	25 215	21 897	19 210	16 430	13 717	11 368	9 154	7 263	5 239	3 425	1 816	739	208	34	3	0
261	Estimates	Africa	j	903	Region	1840	1975	74 223	59 649	50 770	42 692	35 172	28 757	24 104	20 975	18 321	15 573	12 817	10 373	8 046	5 988	3 890	2 149	881	247	42	4	0
262	Estimates	Africa	j	903	Region	1840	1980	85 750	69 046	58 030	49 326	41 033	33 802	27 807	23 232	20 067	17 462	14 592	11 819	9 200	6 747	4 520	2 518	1 077	302	51	5	0
263	Estimates	Africa	j	903	Region	1840	1985	98 227	80 355	67 502	56 790	47 673	39 433	32 577	26 805	22 253	19 079	16 405	13 454	10 541	7 735	5 146	2 934	1 268	375	65	7	0
264	Estimates	Africa	j	903	Region	1840	1990	109 708	92 766	78 770	66 046	54 896	45 957	38 173	31 459	25 764	21 221	17 960	15 173	12 052	8 945	5 983	3 411	1 522	452	82	8	1
265	Estimates	Africa	j	903	Region	1840	1995	118 757	103 578	90 884	76 904	63 795	52 885	44 437	36 974	30 285	24 612	20 043	16 666	13 715	10 269	6 969	4 023	1 803	556	103	12	1
266	Estimates	Africa	j	903	Region	1840	2000	131 107	113 109	101 710	89 151	74 546	61 319	50 582	42 427	35 081	28 556	22 948	18 408	14 866	11 631	7 928	4 683	2 124	662	130	15	1
267	Estimates	Africa	j	903	Region	1840	2005	146 700	125 687	111 213	99 637	86 308	71 676	58 735	48 231	40 226	33 112	26 685	21 117	16 461	12 596	9 002	5 300	2 488	798	161	21	2
268	Estimates	Africa	j	903	Region	1840	2010	165 704	141 737	123 767	109 405	96 719	83 203	68 778	56 261	46 084	38 297	31 207	24 753	19 050	14 097	9 915	6 178	2 947	971	202	27	2
269	Estimates	Africa	j	903	Region	1840	2015	185 464	161 214	139 806	122 064	106 956	93 773	80 501	66 384	54 151	44 193	36 390	29 230	22 583	16 526	11 262	6 942	3 503	1 201	257	35	3
270	Estimates	Africa	j	903	Region	1840	2020	199 911	181 492	159 428	138 264	120 031	104 678	91 535	78 352	64 362	52 212	42 201	34 235	26 802	19 782	13 372	8 018	4 040	1 496	337	47	4
271	Estimates	Asia	k	935	Region	1840	1950	200 620	160 104	151 116	139 500	123 658	107 820	98 064	88 395	76 952	66 119	54 791	44 825	36 327	25 734	16 580	9 194	3 722	1 086	254	44	3
272	Estimates	Asia	k	935	Region	1840	1955	252 117	185 301	155 080	147 168	134 959	118 906	103 162	93 246	83 122	71 146	60 019	48 289	37 085	27 428	17 294	9 285	3 967	1 180	242	41	5
273	Estimates	Asia	k	935	Region	1840	1960	264 707	235 270	180 432	151 440	143 023	130 790	114 647	98 755	88 300	77 633	65 069	53 030	40 193	28 252	18 517	9 535	3 946	1 205	251	39	5
274	Estimates	Asia	k	935	Region	1840	1965	299 539	248 041	229 280	176 603	147 514	138 969	126 500	110 197	93 975	82 807	71 409	57 907	44 615	31 190	19 438	10 858	4 415	1 370	298	44	6
275	Estimates	Asia	k	935	Region	1840	1970	339 134	285 494	244 257	226 181	173 471	144 458	135 798	122 988	106 357	89 691	77 753	65 484	50 862	36 683	23 399	12 648	5 691	1 702	364	56	7
276	Estimates	Asia	k	935	Region	1840	1975	349 886	326 213	281 526	240 751	222 453	170 878	142 137	133 033	119 793	102 620	85 314	72 161	58 394	42 652	28 185	15 572	6 807	2 260	460	69	9
277	Estimates	Asia	k	935	Region	1840	1980	339 512	338 991	322 641	278 860	237 964	219 427	168 209	139 419	129 940	116 079	98 209	80 004	65 340	49 995	33 485	19 314	8 654	2 789	643	92	11
278	Estimates	Asia	k	935	Region	1840	1985	365 452	330 514	335 812	320 185	276 040	235 486	216 861	165 934	136 695	126 277	111 452	92 382	72 790	56 398	39 828	23 350	11 049	3 695	825	133	15
279	Estimates	Asia	k	935	Region	1840	1990	405 714	357 038	328 127	333 266	316 861	272 951	232 801	213 914	162 851	133 228	121 675	105 569	84 785	63 496	45 548	28 317	13 680	4 915	1 163	180	22
280	Estimates	Asia	k	935	Region	1840	1995	378 044	398 483	354 674	325 476	329 216	312 975	269 597	229 513	210 314	159 069	128 704	115 350	97 268	74 400	51 602	32 937	17 197	6 353	1 618	266	30
281	Estimates	Asia	k	935	Region	1840	2000	366 909	372 096	395 825	351 570	321 265	325 771	309 764	266 464	226 010	205 889	153 989	122 265	106 758	86 080	61 215	37 992	20 408	8 320	2 226	400	47
282	Estimates	Asia	k	935	Region	1840	2005	363 853	363 812	371 031	392 895	346 507	317 916	322 236	305 989	262 125	220 416	199 621	147 791	114 007	94 819	71 497	45 449	24 120	10 177	3 067	583	74
283	Estimates	Asia	k	935	Region	1840	2010	367 633	360 873	362 150	366 876	386 555	344 218	315 089	319 579	302 627	257 561	214 816	191 184	137 940	101 970	79 586	53 807	29 679	12 569	3 916	852	115
284	Estimates	Asia	k	935	Region	1840	2015	367 142	364 556	358 800	359 719	363 659	384 103	341 508	311 829	315 638	297 482	251 116	206 563	179 863	124 737	86 797	61 258	36 079	16 146	5 145	1 158	178
285	Estimates	Asia	k	935	Region	1840	2020	362 141	364 613	362 877	356 197	356 669	361 983	381 886	337 838	307 524	310 234	290 443	242 106	194 939	164 243	107 626	68 266	42 127	20 442	6 995	1 640	265
286	Estimates	Europe	l	908	Region	1840	1950	51 684	41 978	50 975	46 661	49 339	43 091	31 435	40 306	39 194	35 404	29 678	24 574	21 275	17 240	12 823	8 026	3 745	1 449	373	69	11
287	Estimates	Europe	l	908	Region	1840	1955	55 580	50 677	41 751	50 606	45 991	48 418	42 293	30 743	39 466	38 106	34 099	28 029	22 589	18 656	13 957	9 044	4 661	1 550	394	62	8
288	Estimates	Europe	l	908	Region	1840	1960	57 152	55 127	50 980	41 602	49 782	45 161	47 601	41 491	29 959	38 446	36 777	32 324	25 942	20 003	15 286	9 986	5 279	2 000	437	66	6
289	Estimates	Europe	l	908	Region	1840	1965	56 299	57 028	54 965	50 793	41 336	49 352	44 659	47 131	40 958	29 334	37 466	35 295	30 123	23 073	16 552	11 276	6 153	2 326	582	76	7
290	Estimates	Europe	l	908	Region	1840	1970	52 934	56 193	56 991	54 566	50 231	40 785	48 655	43 874	46 419	40 271	28 320	35 940	32 995	26 900	19 089	12 104	7 037	2 799	702	106	8
291	Estimates	Europe	l	908	Region	1840	1975	51 428	52 853	56 104	56 696	54 293	50 010	40 622	48 257	43 265	45 462	39 247	27 157	33 554	29 515	22 384	14 115	7 634	3 284	876	130	11
292	Estimates	Europe	l	908	Region	1840	1980	49 707	51 149	52 952	56 332	56 658	53 983	49 651	40 224	47 591	42 362	44 093	37 561	25 420	30 200	24 880	16 872	8 964	3 689	1 087	178	15
293	Estimates	Europe	l	908	Region	1840	1985	49 482	49 742	51 268	53 035	56 262	56 424	53 703	49 201	39 692	46 488	40 986	42 011	35 034	22 888	25 618	18 962	10 832	4 435	1 271	232	22
294	Estimates	Europe	l	908	Region	1840	1990	48 080	49 560	49 928	51 579	53 108	56 118	56 206	53 357	48 647	38 955	45 103	39 214	39 299	31 796	19 621	20 014	12 765	5 599	1 598	282	29
295	Estimates	Europe	l	908	Region	1840	1995	41 511	48 628	50 156	50 224	51 639	53 283	56 172	55 984	52 763	47 667	37 867	43 080	36 694	35 434	27 344	15 555	13 725	6 798	2 076	359	35
296	Estimates	Europe	l	908	Region	1840	2000	36 801	41 656	49 051	50 447	50 296	51 591	53 206	55 851	55 226	51 602	46 167	36 322	40 330	33 340	30 469	21 805	10 819	7 485	2 578	472	43
297	Estimates	Europe	l	908	Region	1840	2005	36 721	37 170	42 202	49 581	51 396	51 359	52 356	53 587	55 697	54 362	50 157	44 429	34 304	36 900	29 138	24 483	15 575	6 204	2 988	619	60
298	Estimates	Europe	l	908	Region	1840	2010	39 535	36 857	37 645	43 322	50 856	52 130	52 100	52 528	52 767	55 260	53 010	48 449	41 634	32 291	32 793	24 267	18 126	9 309	2 669	778	84
299	Estimates	Europe	l	908	Region	1840	2015	40 230	39 858	37 343	38 278	44 117	51 620	52 640	52 288	52 330	52 328	54 183	51 263	46 069	38 826	29 287	27 695	18 452	11 199	4 202	742	112
300	Estimates	Europe	l	908	Region	1840	2020	39 070	40 751	40 249	37 895	38 978	45 039	52 382	52 931	52 260	52 006	51 518	52 751	48 900	43 042	35 049	25 200	21 108	11 802	5 303	1 276	125
301	Estimates	Latin America and the Caribbean	m	904	Region	1840	1950	27 159	21 904	19 273	16 882	15 257	12 882	10 775	9 743	8 266	6 970	5 793	4 485	3 505	2 509	1 679	971	435	204	83	33	13
302	Estimates	Latin America and the Caribbean	m	904	Region	1840	1955	32 595	25 718	21 532	18 920	16 458	14 798	12 471	10 439	9 333	7 889	6 542	5 306	3 983	2 939	1 931	1 121	520	166	52	13	4
303	Estimates	Latin America and the Caribbean	m	904	Region	1840	1960	37 215	31 102	25 329	21 112	18 380	15 919	14 311	12 058	10 013	8 924	7 415	6 024	4 741	3 377	2 303	1 334	630	217	50	11	2
304	Estimates	Latin America and the Caribbean	m	904	Region	1840	1965	42 236	35 710	30 600	24 820	20 539	17 812	15 427	13 868	11 623	9 596	8 429	6 880	5 424	4 059	2 686	1 623	772	272	66	11	2
305	Estimates	Latin America and the Caribbean	m	904	Region	1840	1970	45 509	40 794	35 183	29 997	24 116	19 867	17 254	14 954	13 402	11 156	9 097	7 848	6 229	4 693	3 256	1 915	961	342	87	14	2
306	Estimates	Latin America and the Caribbean	m	904	Region	1840	1975	48 297	44 231	40 262	34 545	29 155	23 330	19 242	16 784	14 491	12 900	10 609	8 499	7 130	5 418	3 804	2 360	1 146	439	114	20	2
307	Estimates	Latin America and the Caribbean	m	904	Region	1840	1980	51 972	47 148	43 570	39 417	33 405	28 201	22 677	18 739	16 297	13 998	12 326	9 970	7 783	6 274	4 450	2 818	1 484	539	154	28	3
308	Estimates	Latin America and the Caribbean	m	904	Region	1840	1985	54 908	50 950	46 557	42 701	38 371	32 461	27 512	22 129	18 245	15 775	13 408	11 631	9 162	6 878	5 193	3 357	1 811	732	196	40	5
309	Estimates	Latin America and the Caribbean	m	904	Region	1840	1990	56 305	54 016	50 334	45 673	41 459	37 247	31 587	26 906	21 629	17 722	15 163	12 692	10 737	8 148	5 756	3 982	2 208	934	282	53	8
310	Estimates	Latin America and the Caribbean	m	904	Region	1840	1995	56 859	55 630	53 524	49 229	43 983	40 296	36 518	30 955	26 320	21 055	17 107	14 416	11 789	9 610	6 910	4 479	2 694	1 184	373	77	10
311	Estimates	Latin America and the Caribbean	m	904	Region	1840	2000	56 689	56 273	54 902	52 456	47 765	42 905	39 383	35 764	30 294	25 638	20 359	16 301	13 456	10 652	8 256	5 475	3 116	1 525	506	109	14
312	Estimates	Latin America and the Caribbean	m	904	Region	1840	2005	55 130	56 085	55 723	53 658	50 930	46 442	42 025	38 619	35 017	29 526	24 836	19 438	15 296	12 251	9 248	6 666	3 911	1 832	688	157	21
313	Estimates	Latin America and the Caribbean	m	904	Region	1840	2010	53 218	54 714	55 714	55 151	52 556	49 822	45 501	41 227	37 836	34 192	28 652	23 803	18 316	14 004	10 736	7 557	4 864	2 374	860	225	31
314	Estimates	Latin America and the Caribbean	m	904	Region	1840	2015	52 649	52 912	54 420	55 080	54 199	51 565	48 976	44 781	40 523	37 060	33 267	27 594	22 552	16 889	12 387	8 898	5 638	3 038	1 162	296	48
315	Estimates	Latin America and the Caribbean	m	904	Region	1840	2020	51 690	52 197	52 365	53 546	54 037	53 313	50 967	48 480	44 262	39 865	36 212	32 150	26 227	20 888	15 033	10 348	6 718	3 616	1 554	425	69
316	Estimates	Northern America	n	905	Region	1840	1950	18 882	15 109	12 706	12 301	13 365	13 991	13 182	12 533	11 529	10 217	9 295	8 209	7 189	5 905	3 845	2 401	1 148	553	194	45	6
317	Estimates	Northern America	n	905	Region	1840	1955	21 227	18 931	15 309	12 560	12 060	13 437	14 055	13 196	12 414	10 943	10 497	8 718	7 772	6 411	4 656	2 865	1 576	558	193	44	7
318	Estimates	Northern America	n	905	Region	1840	1960	22 962	21 329	19 067	15 103	12 712	12 619	13 658	14 114	13 074	12 257	11 165	10 030	8 160	6 852	5 146	3 552	1 830	776	194	43	6
319	Estimates	Northern America	n	905	Region	1840	1965	22 020	23 118	21 488	19 092	15 280	13 033	12 803	13 654	13 996	12 831	11 835	10 779	9 104	7 236	5 737	3 969	2 246	912	272	43	6
320	Estimates	Northern America	n	905	Region	1840	1970	19 504	22 545	23 298	21 548	18 702	15 588	13 312	12 791	13 603	13 791	12 446	11 281	9 807	8 200	6 027	4 373	2 618	1 156	333	63	6
321	Estimates	Northern America	n	905	Region	1840	1975	18 303	19 734	22 814	23 515	21 855	19 473	15 988	13 295	12 792	13 376	13 365	11 845	10 420	8 961	6 747	4 733	3 075	1 412	454	84	10
322	Estimates	Northern America	n	905	Region	1840	1980	18 373	18 654	20 589	23 604	23 976	22 119	19 772	15 535	13 245	12 376	12 943	12 806	11 186	9 794	7 677	5 711	3 125	1 772	606	130	15
323	Estimates	Northern America	n	905	Region	1840	1985	19 627	18 651	19 177	21 148	23 915	24 335	22 550	19 679	15 596	13 121	12 177	12 496	12 066	10 369	8 378	6 224	4 009	1 852	790	180	24
324	Estimates	Northern America	n	905	Region	1840	1990	21 171	19 932	19 271	19 879	21 577	23 984	24 691	22 550	19 864	15 379	12 916	11 764	11 865	11 172	8 984	6 857	4 440	2 393	834	233	32
325	Estimates	Northern America	n	905	Region	1840	1995	21 951	21 530	20 868	20 233	20 251	21 924	24 822	24 914	22 523	19 425	15 178	12 521	11 240	10 996	9 742	7 393	4 821	2 723	1 102	254	43
326	Estimates	Northern America	n	905	Region	1840	2000	21 360	22 886	22 784	22 031	21 106	21 361	22 882	25 255	25 003	22 566	19 547	14 880	12 167	10 595	9 787	8 184	5 509	2 937	1 229	316	44
327	Estimates	Northern America	n	905	Region	1840	2005	21 989	21 630	23 692	23 750	22 840	21 581	21 880	23 221	25 303	24 869	22 360	19 201	14 421	11 522	9 589	8 266	6 040	3 419	1 322	343	49
328	Estimates	Northern America	n	905	Region	1840	2010	22 784	22 468	22 837	24 435	24 126	23 191	22 178	22 291	23 360	25 251	24 759	22 009	18 633	13 729	10 482	8 197	6 515	3 949	1 639	395	57
329	Estimates	Northern America	n	905	Region	1840	2015	21 889	22 968	22 612	23 550	25 613	25 028	23 898	22 604	22 483	23 295	24 931	24 193	21 179	17 625	12 566	9 109	6 499	4 396	1 996	524	72
330	Estimates	Northern America	n	905	Region	1840	2020	21 676	22 030	23 080	23 239	24 630	26 577	25 687	24 276	22 765	22 445	23 011	24 312	23 241	19 976	16 153	10 957	7 278	4 431	2 304	696	106
331	Estimates	Oceania	o	909	Region	1840	1950	1 580	1 258	1 064	983	1 044	1 045	946	923	814	705	626	553	488	382	269	163	85	35	10	2	0
332	Estimates	Oceania	o	909	Region	1840	1955	1 775	1 580	1 272	1 074	1 005	1 085	1 082	959	928	802	679	585	503	420	304	190	101	36	10	2	0
333	Estimates	Oceania	o	909	Region	1840	1960	1 970	1 774	1 609	1 286	1 114	1 052	1 117	1 097	959	916	774	639	538	439	343	219	120	44	11	2	0
334	Estimates	Oceania	o	909	Region	1840	1965	2 119	1 982	1 803	1 634	1 327	1 163	1 078	1 130	1 096	944	883	734	587	474	359	248	137	54	14	2	0
335	Estimates	Oceania	o	909	Region	1840	1970	2 257	2 180	2 081	1 836	1 730	1 395	1 216	1 108	1 160	1 105	922	840	685	524	389	259	151	63	17	3	0
336	Estimates	Oceania	o	909	Region	1840	1975	2 372	2 237	2 213	2 059	1 860	1 742	1 421	1 232	1 118	1 129	1 060	874	783	608	442	288	174	72	21	4	0
337	Estimates	Oceania	o	909	Region	1840	1980	2 283	2 361	2 253	2 208	2 036	1 865	1 749	1 407	1 203	1 084	1 086	1 002	812	703	512	334	192	90	27	5	0
338	Estimates	Oceania	o	909	Region	1840	1985	2 433	2 302	2 397	2 269	2 208	2 067	1 916	1 779	1 414	1 194	1 060	1 043	948	740	606	402	228	103	36	7	1
339	Estimates	Oceania	o	909	Region	1840	1990	2 576	2 463	2 344	2 426	2 272	2 250	2 138	1 948	1 800	1 412	1 175	1 035	997	873	647	485	283	124	41	9	1
340	Estimates	Oceania	o	909	Region	1840	1995	2 721	2 585	2 491	2 371	2 417	2 278	2 297	2 163	1 969	1 785	1 382	1 140	989	922	773	526	353	163	53	11	1
341	Estimates	Oceania	o	909	Region	1840	2000	2 799	2 750	2 611	2 491	2 309	2 408	2 297	2 351	2 165	1 948	1 776	1 340	1 101	922	830	650	381	210	71	14	2
342	Estimates	Oceania	o	909	Region	1840	2005	2 844	2 802	2 768	2 643	2 567	2 345	2 471	2 342	2 378	2 172	1 910	1 734	1 289	1 035	832	705	501	236	96	20	2
343	Estimates	Oceania	o	909	Region	1840	2010	3 139	2 906	2 860	2 838	2 877	2 787	2 504	2 579	2 397	2 381	2 146	1 867	1 669	1 228	950	720	558	323	112	28	3
344	Estimates	Oceania	o	909	Region	1840	2015	3 300	3 198	2 966	2 952	3 019	2 997	2 890	2 595	2 608	2 418	2 346	2 103	1 804	1 564	1 130	817	583	371	159	34	4
345	Estimates	Oceania	o	909	Region	1840	2020	3 454	3 356	3 268	3 054	3 042	3 103	3 074	2 943	2 617	2 605	2 387	2 294	2 032	1 712	1 444	993	659	398	187	49	5
346	Estimates	Sustainable Development Goal (SDG) regions	p	1828	Label/Separator	900	1950	...	...	...	...	...	...	...	...	...	...	...	...	...	...	...	...	...	...	...	...	...
347	Estimates	Sustainable Development Goal (SDG) regions	p	1828	Label/Separator	900	1955	...	...	...	...	...	...	...	...	...	...	...	...	...	...	...	...	...	...	...	...	...
348	Estimates	Sustainable Development Goal (SDG) regions	p	1828	Label/Separator	900	1960	...	...	...	...	...	...	...	...	...	...	...	...	...	...	...	...	...	...	...	...	...
349	Estimates	Sustainable Development Goal (SDG) regions	p	1828	Label/Separator	900	1965	...	...	...	...	...	...	...	...	...	...	...	...	...	...	...	...	...	...	...	...	...
350	Estimates	Sustainable Development Goal (SDG) regions	p	1828	Label/Separator	900	1970	...	...	...	...	...	...	...	...	...	...	...	...	...	...	...	...	...	...	...	...	...
351	Estimates	Sustainable Development Goal (SDG) regions	p	1828	Label/Separator	900	1975	...	...	...	...	...	...	...	...	...	...	...	...	...	...	...	...	...	...	...	...	...
352	Estimates	Sustainable Development Goal (SDG) regions	p	1828	Label/Separator	900	1980	...	...	...	...	...	...	...	...	...	...	...	...	...	...	...	...	...	...	...	...	...
353	Estimates	Sustainable Development Goal (SDG) regions	p	1828	Label/Separator	900	1985	...	...	...	...	...	...	...	...	...	...	...	...	...	...	...	...	...	...	...	...	...
354	Estimates	Sustainable Development Goal (SDG) regions	p	1828	Label/Separator	900	1990	...	...	...	...	...	...	...	...	...	...	...	...	...	...	...	...	...	...	...	...	...
355	Estimates	Sustainable Development Goal (SDG) regions	p	1828	Label/Separator	900	1995	...	...	...	...	...	...	...	...	...	...	...	...	...	...	...	...	...	...	...	...	...
356	Estimates	Sustainable Development Goal (SDG) regions	p	1828	Label/Separator	900	2000	...	...	...	...	...	...	...	...	...	...	...	...	...	...	...	...	...	...	...	...	...
357	Estimates	Sustainable Development Goal (SDG) regions	p	1828	Label/Separator	900	2005	...	...	...	...	...	...	...	...	...	...	...	...	...	...	...	...	...	...	...	...	...
358	Estimates	Sustainable Development Goal (SDG) regions	p	1828	Label/Separator	900	2010	...	...	...	...	...	...	...	...	...	...	...	...	...	...	...	...	...	...	...	...	...
359	Estimates	Sustainable Development Goal (SDG) regions	p	1828	Label/Separator	900	2015	...	...	...	...	...	...	...	...	...	...	...	...	...	...	...	...	...	...	...	...	...
360	Estimates	Sustainable Development Goal (SDG) regions	p	1828	Label/Separator	900	2020	...	...	...	...	...	...	...	...	...	...	...	...	...	...	...	...	...	...	...	...	...
361	Estimates	SUB-SAHARAN AFRICA		947	SDG region	1828	1950	30 354	23 850	20 496	18 077	15 729	13 552	11 670	9 902	8 423	7 018	5 817	4 691	3 633	2 631	1 711	917	393	117	21	3	0
362	Estimates	SUB-SAHARAN AFRICA		947	SDG region	1828	1955	34 103	26 485	22 736	19 766	17 257	14 883	12 772	10 941	9 213	7 771	6 380	5 150	3 958	2 827	1 796	950	375	106	19	2	0
363	Estimates	SUB-SAHARAN AFRICA		947	SDG region	1828	1960	38 634	30 221	25 275	21 885	18 914	16 459	14 114	12 046	10 244	8 554	7 092	5 676	4 380	3 114	1 967	1 033	405	107	17	2	0
364	Estimates	SUB-SAHARAN AFRICA		947	SDG region	1828	1965	44 129	34 641	29 084	24 523	21 031	18 035	15 642	13 352	11 314	9 545	7 859	6 358	4 872	3 492	2 203	1 154	458	120	18	2	0
365	Estimates	SUB-SAHARAN AFRICA		947	SDG region	1828	1970	50 346	40 073	33 463	28 200	23 730	20 224	17 239	14 811	12 571	10 535	8 773	7 040	5 491	3 915	2 507	1 312	515	139	21	2	0
366	Estimates	SUB-SAHARAN AFRICA		947	SDG region	1828	1975	58 468	46 092	38 849	32 623	27 224	22 767	19 362	16 440	14 038	11 819	9 775	7 956	6 134	4 473	2 854	1 531	609	159	25	2	0
367	Estimates	SUB-SAHARAN AFRICA		947	SDG region	1828	1980	67 921	53 981	44 614	37 693	31 521	26 287	21 976	18 569	15 601	13 287	11 004	8 972	6 998	5 093	3 323	1 810	739	193	28	3	0
368	Estimates	SUB-SAHARAN AFRICA		947	SDG region	1828	1985	78 149	63 090	52 557	43 609	36 487	30 296	25 179	20 959	17 629	14 716	12 380	10 057	7 902	5 794	3 799	2 093	869	237	35	3	0
369	Estimates	SUB-SAHARAN AFRICA		947	SDG region	1828	1990	88 380	73 171	61 639	51 418	42 246	35 150	29 128	24 060	19 945	16 636	13 729	11 352	8 906	6 607	4 408	2 458	1 039	285	45	4	0
370	Estimates	SUB-SAHARAN AFRICA		947	SDG region	1828	1995	97 542	82 609	71 365	59 967	49 638	40 702	33 837	27 988	22 930	18 837	15 567	12 613	10 132	7 462	5 034	2 887	1 241	348	56	5	0
371	Estimates	SUB-SAHARAN AFRICA		947	SDG region	1828	2000	110 269	92 296	80 942	69 909	58 084	47 689	38 809	32 104	26 299	21 401	17 399	14 144	11 076	8 430	5 600	3 273	1 447	413	68	7	0
372	Estimates	SUB-SAHARAN AFRICA		947	SDG region	1828	2005	125 280	105 208	90 590	79 147	67 501	55 727	45 559	36 744	30 106	24 539	19 769	15 802	12 429	9 182	6 343	3 590	1 633	489	84	9	1
373	Estimates	SUB-SAHARAN AFRICA		947	SDG region	1828	2010	141 826	120 661	103 483	89 089	76 814	65 084	53 408	43 439	34 820	28 400	22 916	18 140	14 056	10 446	7 029	4 173	1 884	578	105	11	1
374	Estimates	SUB-SAHARAN AFRICA		947	SDG region	1828	2015	157 341	137 628	118 891	101 984	87 036	74 460	62 805	51 294	41 558	33 173	26 795	21 273	16 348	12 010	8 158	4 738	2 232	704	133	15	1
375	Estimates	SUB-SAHARAN AFRICA		947	SDG region	1828	2020	170 823	153 576	135 945	117 485	100 168	85 021	72 510	60 907	49 463	39 829	31 465	24 999	19 291	14 094	9 510	5 610	2 604	873	171	20	1
376	Estimates	Eastern Africa		910	Subregion	947	1950	11 820	8 961	7 631	6 788	5 840	4 943	4 186	3 543	3 026	2 530	2 005	1 617	1 272	927	590	314	112	32	6	1	0
377	Estimates	Eastern Africa		910	Subregion	947	1955	13 375	10 328	8 530	7 360	6 499	5 546	4 669	3 927	3 295	2 789	2 301	1 782	1 379	1 011	656	348	141	34	6	1	0
378	Estimates	Eastern Africa		910	Subregion	947	1960	15 250	11 893	9 891	8 259	7 074	6 201	5 266	4 404	3 675	3 057	2 553	2 058	1 533	1 109	728	397	161	43	6	1	0
379	Estimates	Eastern Africa		910	Subregion	947	1965	17 704	13 782	11 472	9 608	7 942	6 751	5 901	4 986	4 141	3 428	2 814	2 298	1 785	1 249	812	450	189	51	8	1	0
380	Estimates	Eastern Africa		910	Subregion	947	1970	20 445	16 169	13 358	11 193	9 289	7 627	6 462	5 620	4 715	3 884	3 174	2 549	2 007	1 465	925	510	218	61	9	1	0
381	Estimates	Eastern Africa		910	Subregion	947	1975	23 777	18 794	15 651	13 011	10 805	8 901	7 280	6 140	5 308	4 416	3 595	2 879	2 232	1 657	1 094	591	251	72	11	1	0
382	Estimates	Eastern Africa		910	Subregion	947	1980	27 754	21 952	18 001	15 013	12 550	10 436	8 601	7 002	5 813	5 042	4 094	3 342	2 561	1 908	1 268	743	309	85	14	1	0
383	Estimates	Eastern Africa		910	Subregion	947	1985	31 882	25 795	21 354	17 621	14 587	12 093	10 012	8 207	6 634	5 473	4 685	3 735	2 940	2 128	1 435	816	369	105	17	2	0
384	Estimates	Eastern Africa		910	Subregion	947	1990	36 543	29 943	25 184	20 903	17 106	14 020	11 608	9 545	7 788	6 215	5 066	4 282	3 300	2 469	1 653	966	428	127	21	2	0
385	Estimates	Eastern Africa		910	Subregion	947	1995	40 024	33 912	28 962	24 116	19 841	16 235	13 281	10 972	8 914	7 195	5 711	4 576	3 783	2 722	1 880	1 119	511	150	27	3	0
386	Estimates	Eastern Africa		910	Subregion	947	2000	46 037	38 392	33 383	28 417	23 308	18 909	15 245	12 409	10 102	8 156	6 535	5 139	3 989	3 165	2 057	1 288	600	184	33	4	0
387	Estimates	Eastern Africa		910	Subregion	947	2005	52 034	44 424	37 807	32 514	27 265	22 194	17 918	14 287	11 474	9 313	7 458	5 900	4 515	3 333	2 425	1 370	685	221	42	5	0
388	Estimates	Eastern Africa		910	Subregion	947	2010	57 894	50 569	43 849	37 212	31 363	26 111	21 109	16 989	13 446	10 761	8 662	6 843	5 282	3 845	2 613	1 662	784	263	53	7	1
389	Estimates	Eastern Africa		910	Subregion	947	2015	63 097	56 657	49 981	43 275	36 391	30 388	25 221	20 334	16 272	12 794	10 143	8 053	6 210	4 577	3 082	1 845	952	322	68	9	1
390	Estimates	Eastern Africa		910	Subregion	947	2020	67 968	62 070	56 160	49 515	42 593	35 563	29 613	24 495	19 637	15 634	12 183	9 531	7 392	5 457	3 742	2 236	1 099	414	90	12	1
391	Estimates	Burundi		108	Country/Area	910	1950	377	303	264	234	205	179	155	133	112	93	76	56	45	34	22	12	4	1	0	0	0
392	Estimates	Burundi		108	Country/Area	910	1955	469	326	281	248	219	190	166	142	121	101	83	66	47	35	23	13	5	1	0	0	0
393	Estimates	Burundi		108	Country/Area	910	1960	511	411	304	265	233	204	177	153	130	110	90	72	55	37	24	14	6	2	0	0	0
394	Estimates	Burundi		108	Country/Area	910	1965	568	449	384	287	249	217	189	163	140	118	98	79	61	43	26	14	6	2	0	0	0
395	Estimates	Burundi		108	Country/Area	910	1970	637	510	437	374	271	232	202	175	150	128	106	86	67	48	31	15	7	2	0	0	0
396	Estimates	Burundi		108	Country/Area	910	1975	670	536	475	414	340	233	198	172	149	125	107	90	71	53	35	22	8	2	0	0	0
397	Estimates	Burundi		108	Country/Area	910	1980	783	575	500	453	406	334	223	181	156	135	112	93	75	56	38	22	10	3	0	0	0
398	Estimates	Burundi		108	Country/Area	910	1985	954	702	538	475	432	384	311	204	165	143	123	99	80	60	41	24	11	4	1	0	0
399	Estimates	Burundi		108	Country/Area	910	1990	1 097	852	658	512	456	412	365	286	182	147	128	110	86	65	44	26	12	4	1	0	0
400	Estimates	Burundi		108	Country/Area	910	1995	1 168	1 019	826	622	447	379	344	311	245	154	124	107	90	66	45	26	11	4	1	0	0
401	Estimates	Burundi		108	Country/Area	910	2000	1 156	1 072	967	756	525	362	318	290	265	203	124	99	84	68	48	28	11	4	1	0	0
402	Estimates	Burundi		108	Country/Area	910	2005	1 307	1 102	1 051	947	732	502	344	301	275	250	188	112	86	68	51	30	14	4	1	0	0
403	Estimates	Burundi		108	Country/Area	910	2010	1 579	1 258	1 080	1 037	932	717	489	332	289	263	237	176	102	74	54	35	17	6	1	0	0
404	Estimates	Burundi		108	Country/Area	910	2015	1 859	1 533	1 233	1 059	1 006	896	685	463	313	273	247	220	159	87	59	38	20	7	2	0	0
405	Estimates	Burundi		108	Country/Area	910	2020	2 054	1 819	1 508	1 217	1 043	987	875	664	447	301	260	232	201	138	70	42	22	8	2	0	0
406	Estimates	Comoros		174	Country/Area	910	1950	23	20	18	16	14	13	12	10	8	7	5	4	3	3	2	1	1	0	0	0	0
407	Estimates	Comoros		174	Country/Area	910	1955	29	21	19	17	15	14	12	11	9	8	6	5	4	3	2	1	0	0	0	0	0
408	Estimates	Comoros		174	Country/Area	910	1960	34	26	20	18	16	14	13	11	10	8	7	5	4	3	2	1	0	0	0	0	0
409	Estimates	Comoros		174	Country/Area	910	1965	37	30	24	18	17	15	13	11	10	9	7	6	4	3	2	1	0	0	0	0	0
410	Estimates	Comoros		174	Country/Area	910	1970	41	33	28	23	17	16	14	12	11	9	8	6	5	3	2	1	0	0	0	0	0
411	Estimates	Comoros		174	Country/Area	910	1975	45	37	32	27	22	16	15	13	11	10	8	7	5	4	2	1	1	0	0	0	0
412	Estimates	Comoros		174	Country/Area	910	1980	55	44	38	33	28	22	16	15	13	11	9	8	6	5	3	2	1	0	0	0	0
413	Estimates	Comoros		174	Country/Area	910	1985	66	52	43	37	32	26	21	15	14	12	10	8	7	5	3	2	1	0	0	0	0
414	Estimates	Comoros		174	Country/Area	910	1990	75	63	51	42	36	30	25	20	15	13	11	9	7	6	4	2	1	0	0	0	0
415	Estimates	Comoros		174	Country/Area	910	1995	82	72	62	50	41	35	30	25	19	14	12	10	8	6	4	3	1	0	0	0	0
416	Estimates	Comoros		174	Country/Area	910	2000	89	79	71	61	49	40	34	29	24	18	13	11	9	7	5	3	1	0	0	0	0
417	Estimates	Comoros		174	Country/Area	910	2005	97	85	77	69	59	47	39	32	27	22	17	12	10	8	5	3	2	1	0	0	0
418	Estimates	Comoros		174	Country/Area	910	2010	107	93	83	75	67	57	46	37	31	26	21	16	11	8	6	4	2	1	0	0	0
419	Estimates	Comoros		174	Country/Area	910	2015	117	104	91	81	73	65	55	44	36	30	25	19	14	9	7	4	2	1	0	0	0
420	Estimates	Comoros		174	Country/Area	910	2020	124	114	102	90	80	71	64	54	43	34	28	23	18	12	7	5	2	1	0	0	0
421	Estimates	Djibouti		262	Country/Area	910	1950	12	9	8	6	5	5	4	3	3	2	2	1	1	1	0	0	0	0	0	0	0
422	Estimates	Djibouti		262	Country/Area	910	1955	11	11	9	8	6	5	4	4	3	2	2	1	1	1	0	0	0	0	0	0	0
423	Estimates	Djibouti		262	Country/Area	910	1960	14	11	11	9	8	6	5	4	4	3	2	2	1	1	1	0	0	0	0	0	0
424	Estimates	Djibouti		262	Country/Area	910	1965	22	16	13	13	11	9	7	6	5	4	3	3	2	1	1	0	0	0	0	0	0
425	Estimates	Djibouti		262	Country/Area	910	1970	31	24	18	15	15	12	10	8	7	6	4	3	3	2	1	1	0	0	0	0	0
426	Estimates	Djibouti		262	Country/Area	910	1975	44	34	27	21	18	17	14	11	9	8	6	5	4	3	2	1	0	0	0	0	0
427	Estimates	Djibouti		262	Country/Area	910	1980	68	53	46	41	32	23	22	18	14	12	9	7	5	4	2	1	1	0	0	0	0
428	Estimates	Djibouti		262	Country/Area	910	1985	73	66	53	47	41	32	23	22	17	14	11	9	7	5	3	2	1	0	0	0	0
429	Estimates	Djibouti		262	Country/Area	910	1990	107	83	76	62	54	47	37	27	25	20	16	12	9	7	4	2	1	0	0	0	0
430	Estimates	Djibouti		262	Country/Area	910	1995	100	96	76	70	57	49	43	33	24	22	18	14	11	8	5	3	1	0	0	0	0
431	Estimates	Djibouti		262	Country/Area	910	2000	103	96	95	76	71	57	49	42	32	24	21	17	13	9	6	4	2	1	0	0	0
432	Estimates	Djibouti		262	Country/Area	910	2005	103	99	95	93	73	67	54	46	40	30	22	20	15	11	7	4	2	1	0	0	0
433	Estimates	Djibouti		262	Country/Area	910	2010	91	92	91	87	87	78	70	57	45	39	30	22	19	14	9	6	3	1	0	0	0
434	Estimates	Djibouti		262	Country/Area	910	2015	99	89	91	90	87	87	77	68	56	44	37	28	20	17	11	7	3	1	0	0	0
435	Estimates	Djibouti		262	Country/Area	910	2020	99	98	89	91	90	87	86	76	67	54	42	36	26	18	14	8	4	2	0	0	0
436	Estimates	Eritrea		232	Country/Area	910	1950	154	119	100	86	72	60	49	40	33	27	23	19	16	12	8	4	1	0	0	0	0
437	Estimates	Eritrea		232	Country/Area	910	1955	153	131	113	96	82	68	56	46	37	30	24	20	16	12	8	4	2	0	0	0	0
438	Estimates	Eritrea		232	Country/Area	910	1960	179	133	125	109	93	79	65	53	43	35	27	22	17	12	8	5	2	0	0	0	0
439	Estimates	Eritrea		232	Country/Area	910	1965	208	159	128	122	107	90	76	62	50	40	32	25	19	14	9	5	2	1	0	0	0
440	Estimates	Eritrea		232	Country/Area	910	1970	237	187	154	125	119	103	87	72	59	47	37	29	21	15	10	5	2	1	0	0	0
441	Estimates	Eritrea		232	Country/Area	910	1975	268	218	180	151	123	116	100	84	69	55	44	34	25	18	11	6	3	1	0	0	0
442	Estimates	Eritrea		232	Country/Area	910	1980	308	249	210	176	148	120	113	97	80	65	52	40	30	21	13	7	3	1	0	0	0
443	Estimates	Eritrea		232	Country/Area	910	1985	361	288	241	206	173	144	117	109	92	76	61	47	35	25	15	8	4	1	0	0	0
444	Estimates	Eritrea		232	Country/Area	910	1990	404	338	278	231	192	160	133	108	101	85	69	55	41	29	18	10	4	1	0	0	0
445	Estimates	Eritrea		232	Country/Area	910	1995	370	379	326	228	153	112	99	91	94	90	77	63	48	34	22	12	5	2	0	0	0
446	Estimates	Eritrea		232	Country/Area	910	2000	323	355	370	299	186	124	83	88	82	86	83	70	55	40	26	14	6	2	0	0	0
447	Estimates	Eritrea		232	Country/Area	910	2005	417	320	354	392	327	222	161	103	102	89	86	80	64	48	32	18	8	2	0	0	0
448	Estimates	Eritrea		232	Country/Area	910	2010	526	409	317	348	364	296	203	152	99	97	83	79	70	54	37	21	10	4	1	0	0
449	Estimates	Eritrea		232	Country/Area	910	2015	504	512	399	307	311	300	226	162	146	93	91	77	70	60	42	26	12	5	1	0	0
450	Estimates	Eritrea		232	Country/Area	910	2020	495	477	487	374	285	287	269	191	141	140	88	84	68	60	47	30	15	6	2	0	0
451	Estimates	Ethiopia		231	Country/Area	910	1950	3 328	2 532	2 134	1 837	1 574	1 344	1 139	967	815	681	494	410	329	251	165	88	31	8	1	0	0
452	Estimates	Ethiopia		231	Country/Area	910	1955	3 508	2 837	2 403	2 053	1 753	1 489	1 263	1 063	893	745	612	431	341	252	168	89	35	8	1	0	0
453	Estimates	Ethiopia		231	Country/Area	910	1960	3 876	3 043	2 707	2 321	1 968	1 666	1 408	1 186	989	823	675	540	364	266	174	95	38	10	1	0	0
454	Estimates	Ethiopia		231	Country/Area	910	1965	4 508	3 432	2 922	2 626	2 235	1 881	1 586	1 332	1 113	919	753	603	463	291	190	104	44	12	2	0	0
455	Estimates	Ethiopia		231	Country/Area	910	1970	5 159	4 034	3 304	2 838	2 533	2 142	1 795	1 505	1 254	1 039	846	678	521	374	211	116	49	14	3	0	0
456	Estimates	Ethiopia		231	Country/Area	910	1975	6 046	4 689	3 878	3 211	2 742	2 432	2 048	1 707	1 421	1 174	960	764	589	425	274	131	56	17	3	0	0
457	Estimates	Ethiopia		231	Country/Area	910	1980	6 674	5 151	4 031	3 309	2 843	2 483	2 234	1 887	1 524	1 316	1 020	888	654	507	317	202	75	20	4	0	0
458	Estimates	Ethiopia		231	Country/Area	910	1985	7 673	6 079	4 999	3 975	3 252	2 762	2 395	2 139	1 792	1 438	1 220	929	771	535	370	197	95	25	4	0	0
459	Estimates	Ethiopia		231	Country/Area	910	1990	9 057	7 214	5 901	4 888	3 939	3 206	2 730	2 331	2 084	1 703	1 352	1 141	829	657	437	267	111	34	6	1	0
460	Estimates	Ethiopia		231	Country/Area	910	1995	10 535	8 665	7 374	5 843	4 816	3 903	3 148	2 741	2 294	2 006	1 625	1 267	1 068	703	525	327	157	41	8	1	0
461	Estimates	Ethiopia		231	Country/Area	910	2000	12 348	10 000	8 423	7 197	5 675	4 663	3 736	2 972	2 566	2 122	1 856	1 485	1 128	903	545	355	177	62	10	1	0
462	Estimates	Ethiopia		231	Country/Area	910	2005	13 553	12 028	9 912	8 012	6 712	5 380	4 496	3 595	2 801	2 426	1 990	1 718	1 345	975	721	385	204	73	17	2	0
463	Estimates	Ethiopia		231	Country/Area	910	2010	14 245	13 209	11 924	9 837	7 656	6 451	5 143	4 337	3 456	2 701	2 318	1 882	1 588	1 187	801	525	266	90	21	3	0
464	Estimates	Ethiopia		231	Country/Area	910	2015	15 483	13 974	13 070	11 843	9 787	7 613	6 389	5 058	4 230	3 352	2 599	2 204	1 751	1 418	989	596	324	123	28	4	0
465	Estimates	Ethiopia		231	Country/Area	910	2020	16 791	15 246	13 853	12 976	11 747	9 692	7 519	6 274	4 934	4 105	3 229	2 475	2 056	1 568	1 188	741	372	152	39	5	0
466	Estimates	Kenya		404	Country/Area	910	1950	1 056	707	654	623	526	438	379	335	300	263	226	184	146	108	69	41	15	5	1	0	0
467	Estimates	Kenya		404	Country/Area	910	1955	1 356	957	681	636	602	505	418	359	315	280	243	205	161	120	80	44	20	5	1	0	0
468	Estimates	Kenya		404	Country/Area	910	1960	1 602	1 246	928	665	617	580	484	399	340	296	260	221	180	134	90	51	21	6	1	0	0
469	Estimates	Kenya		404	Country/Area	910	1965	1 904	1 497	1 216	908	645	593	556	462	378	320	275	237	195	150	101	58	25	7	1	0	0
470	Estimates	Kenya		404	Country/Area	910	1970	2 282	1 800	1 467	1 194	885	623	572	533	441	358	300	253	211	164	115	66	29	8	1	0	0
471	Estimates	Kenya		404	Country/Area	910	1975	2 799	2 180	1 770	1 445	1 169	860	603	551	512	420	337	277	227	179	127	76	33	9	1	0	0
472	Estimates	Kenya		404	Country/Area	910	1980	3 374	2 698	2 151	1 749	1 421	1 144	839	586	532	490	398	314	251	194	140	85	39	11	1	0	0
473	Estimates	Kenya		404	Country/Area	910	1985	4 014	3 276	2 668	2 130	1 725	1 395	1 120	818	568	512	467	372	286	217	154	96	45	13	2	0	0
474	Estimates	Kenya		404	Country/Area	910	1990	4 508	3 902	3 241	2 643	2 101	1 693	1 364	1 089	790	545	486	436	338	246	171	104	50	15	2	0	0
475	Estimates	Kenya		404	Country/Area	910	1995	4 746	4 386	3 862	3 221	2 633	2 092	1 674	1 333	1 051	755	514	449	390	286	190	113	53	16	2	0	0
476	Estimates	Kenya		404	Country/Area	910	2000	5 539	4 600	4 325	3 810	3 153	2 543	1 990	1 565	1 228	959	682	457	387	319	213	121	55	16	2	0	0
477	Estimates	Kenya		404	Country/Area	910	2005	6 208	5 383	4 533	4 267	3 732	3 047	2 419	1 858	1 439	1 118	863	603	392	315	235	135	58	17	2	0	0
478	Estimates	Kenya		404	Country/Area	910	2010	6 853	6 081	5 325	4 476	4 172	3 611	2 927	2 306	1 757	1 351	1 038	788	534	329	241	154	67	18	2	0	0
479	Estimates	Kenya		404	Country/Area	910	2015	7 036	6 764	6 042	5 287	4 420	4 096	3 527	2 841	2 222	1 680	1 277	966	714	462	262	168	85	25	3	0	0
480	Estimates	Kenya		404	Country/Area	910	2020	7 044	6 970	6 736	6 011	5 237	4 358	4 023	3 447	2 759	2 144	1 604	1 202	888	631	381	193	102	36	6	0	0
481	Estimates	Madagascar		450	Country/Area	910	1950	631	485	444	413	360	312	254	238	251	201	152	121	91	63	38	19	6	2	0	0	0
482	Estimates	Madagascar		450	Country/Area	910	1955	821	547	456	430	397	343	295	238	221	232	182	134	102	71	43	21	8	2	0	0	0
483	Estimates	Madagascar		450	Country/Area	910	1960	937	723	518	443	415	380	326	278	222	205	211	162	114	80	49	25	9	2	0	0	0
484	Estimates	Madagascar		450	Country/Area	910	1965	1 065	836	689	505	430	399	363	309	261	207	188	188	138	91	57	29	11	3	0	0	0
485	Estimates	Madagascar		450	Country/Area	910	1970	1 223	962	802	674	490	413	381	345	292	245	190	168	162	112	65	34	13	4	1	0	0
486	Estimates	Madagascar		450	Country/Area	910	1975	1 420	1 118	927	786	655	471	396	363	327	275	226	171	146	132	82	40	16	4	1	0	0
487	Estimates	Madagascar		450	Country/Area	910	1980	1 635	1 308	1 081	910	766	633	453	378	346	308	254	204	148	119	97	51	20	6	1	0	0
488	Estimates	Madagascar		450	Country/Area	910	1985	1 841	1 522	1 268	1 059	885	740	610	434	361	327	288	233	181	124	91	64	27	7	1	0	0
489	Estimates	Madagascar		450	Country/Area	910	1990	2 092	1 715	1 477	1 243	1 031	856	713	585	415	342	307	265	207	151	95	59	33	10	2	0	0
490	Estimates	Madagascar		450	Country/Area	910	1995	2 439	1 974	1 673	1 452	1 214	1 001	829	688	562	395	323	284	237	176	117	63	32	13	3	0	0
491	Estimates	Madagascar		450	Country/Area	910	2000	2 842	2 339	1 937	1 651	1 428	1 190	978	806	664	536	373	299	255	201	135	79	35	13	4	0	0
492	Estimates	Madagascar		450	Country/Area	910	2005	3 131	2 761	2 307	1 913	1 624	1 402	1 165	952	780	638	510	349	272	219	158	93	45	15	4	1	0
493	Estimates	Madagascar		450	Country/Area	910	2010	3 410	3 065	2 731	2 279	1 883	1 596	1 373	1 136	923	751	608	479	319	236	174	110	54	20	5	1	0
494	Estimates	Madagascar		450	Country/Area	910	2015	3 700	3 356	3 036	2 704	2 250	1 856	1 569	1 345	1 106	893	719	574	440	278	189	123	65	24	6	1	0
495	Estimates	Madagascar		450	Country/Area	910	2020	4 109	3 654	3 331	3 012	2 676	2 223	1 830	1 541	1 314	1 074	858	681	529	386	225	135	73	30	8	1	0
496	Estimates	Malawi		454	Country/Area	910	1950	569	426	354	300	252	212	193	145	106	100	81	69	55	42	27	15	6	1	0	0	0
497	Estimates	Malawi		454	Country/Area	910	1955	578	479	399	339	286	240	201	183	136	99	92	74	60	46	31	18	7	2	0	0	0
498	Estimates	Malawi		454	Country/Area	910	1960	662	491	451	383	324	273	228	191	173	128	92	84	65	50	34	20	9	3	0	0	0
499	Estimates	Malawi		454	Country/Area	910	1965	766	569	465	434	367	309	260	217	180	162	119	84	74	54	38	22	10	3	1	0	0
500	Estimates	Malawi		454	Country/Area	910	1970	885	665	542	449	417	352	296	248	206	170	151	108	74	61	41	24	11	4	1	0	0
501	Estimates	Malawi		454	Country/Area	910	1975	1 022	782	637	524	431	398	335	281	235	194	158	138	96	62	47	26	12	4	1	0	0
502	Estimates	Malawi		454	Country/Area	910	1980	1 195	918	755	621	511	419	386	324	270	224	182	146	123	81	47	31	13	4	1	0	0
503	Estimates	Malawi		454	Country/Area	910	1985	1 388	1 087	890	737	604	494	404	372	310	256	210	168	130	104	62	31	15	4	1	0	0
504	Estimates	Malawi		454	Country/Area	910	1990	1 727	1 337	1 149	963	805	685	587	483	422	331	257	205	162	123	92	50	20	6	1	0	0
505	Estimates	Malawi		454	Country/Area	910	1995	1 777	1 477	1 177	1 016	860	715	587	482	390	348	282	224	176	135	98	65	29	7	1	0	0
506	Estimates	Malawi		454	Country/Area	910	2000	2 014	1 678	1 446	1 153	983	815	664	532	430	345	307	245	190	142	100	63	33	9	1	0	0
507	Estimates	Malawi		454	Country/Area	910	2005	2 290	1 922	1 644	1 417	1 115	929	750	592	465	373	298	262	205	151	103	64	31	11	2	0	0
508	Estimates	Malawi		454	Country/Area	910	2010	2 632	2 216	1 891	1 618	1 380	1 068	875	693	540	421	334	262	224	166	112	66	31	10	2	0	0
509	Estimates	Malawi		454	Country/Area	910	2015	2 777	2 579	2 194	1 871	1 583	1 332	1 026	839	660	510	393	306	234	190	129	75	34	11	2	0	0
510	Estimates	Malawi		454	Country/Area	910	2020	2 924	2 739	2 562	2 176	1 839	1 539	1 292	994	807	630	481	365	278	203	153	91	43	13	2	0	0
511	Estimates	Mauritius	1	480	Country/Area	910	1950	89	73	61	51	43	36	30	25	21	17	14	11	9	6	4	2	1	0	0	0	0
512	Estimates	Mauritius	1	480	Country/Area	910	1955	107	85	71	58	49	42	35	29	24	19	16	12	9	7	4	2	1	0	0	0	0
513	Estimates	Mauritius	1	480	Country/Area	910	1960	123	102	82	68	56	47	40	33	28	22	18	14	10	7	5	3	1	0	0	0	0
514	Estimates	Mauritius	1	480	Country/Area	910	1965	135	117	99	78	64	53	45	38	32	26	21	16	12	8	5	3	1	1	0	0	0
515	Estimates	Mauritius	1	480	Country/Area	910	1970	115	132	114	92	73	62	51	43	37	30	24	19	14	10	6	3	1	1	0	0	0
516	Estimates	Mauritius	1	480	Country/Area	910	1975	102	118	134	103	82	71	60	50	44	36	29	22	16	11	7	4	2	1	0	0	0
517	Estimates	Mauritius	1	480	Country/Area	910	1980	109	115	120	110	96	84	73	57	46	39	32	28	21	16	10	6	3	1	0	0	0
518	Estimates	Mauritius	1	480	Country/Area	910	1985	104	107	114	118	105	90	79	69	54	43	37	29	25	18	12	7	3	1	0	0	0
519	Estimates	Mauritius	1	480	Country/Area	910	1990	98	102	106	112	113	99	84	75	65	51	41	34	26	21	14	9	4	1	0	0	0
520	Estimates	Mauritius	1	480	Country/Area	910	1995	111	97	102	105	110	111	97	83	73	63	49	38	31	23	17	10	5	2	1	0	0
521	Estimates	Mauritius	1	480	Country/Area	910	2000	99	109	98	102	111	94	100	102	90	78	57	40	33	26	22	15	7	2	1	0	0
522	Estimates	Mauritius	1	480	Country/Area	910	2005	95	98	109	96	97	107	91	94	100	87	74	56	37	29	21	15	10	4	1	0	0
523	Estimates	Mauritius	1	480	Country/Area	910	2010	81	95	98	105	94	91	103	89	90	97	84	70	55	34	25	18	11	5	2	0	0
524	Estimates	Mauritius	1	480	Country/Area	910	2015	69	81	95	94	103	89	87	101	84	88	94	80	69	51	30	21	13	6	2	1	0
525	Estimates	Mauritius	1	480	Country/Area	910	2020	64	69	81	95	94	103	88	87	99	83	85	90	75	63	45	25	15	8	3	1	0
526	Estimates	Mayotte	2	175	Country/Area	910	1950	2	2	1	1	1	1	1	1	1	1	1	1	1	0	0	0	1	0	0	0	0
527	Estimates	Mayotte	2	175	Country/Area	910	1955	3	2	2	2	1	1	1	1	1	1	1	1	1	1	0	0	0	0	0	0	0
528	Estimates	Mayotte	2	175	Country/Area	910	1960	4	3	3	2	2	1	1	1	1	1	1	1	1	1	0	0	0	0	0	0	0
529	Estimates	Mayotte	2	175	Country/Area	910	1965	6	4	4	3	2	2	2	1	1	1	1	1	1	1	1	0	0	0	0	0	0
530	Estimates	Mayotte	2	175	Country/Area	910	1970	7	6	4	4	3	2	2	2	1	1	1	1	1	1	1	0	0	0	0	0	0
531	Estimates	Mayotte	2	175	Country/Area	910	1975	9	7	6	4	4	3	2	2	2	1	1	1	1	1	1	0	0	0	0	0	0
532	Estimates	Mayotte	2	175	Country/Area	910	1980	11	9	7	6	4	4	3	2	2	2	1	1	1	1	1	0	0	0	0	0	0
533	Estimates	Mayotte	2	175	Country/Area	910	1985	14	11	9	8	6	5	4	3	3	2	2	1	1	1	1	0	0	0	0	0	0
534	Estimates	Mayotte	2	175	Country/Area	910	1990	18	15	12	10	9	7	5	4	3	3	2	2	1	1	1	1	0	0	0	0	0
535	Estimates	Mayotte	2	175	Country/Area	910	1995	20	20	16	14	11	9	7	6	5	4	3	2	2	1	1	1	0	0	0	0	0
536	Estimates	Mayotte	2	175	Country/Area	910	2000	25	21	20	17	14	12	10	8	6	5	4	3	2	2	1	1	0	0	0	0	0
537	Estimates	Mayotte	2	175	Country/Area	910	2005	30	25	21	20	17	14	12	10	7	6	5	4	3	2	1	1	1	0	0	0	0
538	Estimates	Mayotte	2	175	Country/Area	910	2010	35	30	25	21	19	15	14	12	10	7	6	5	3	3	2	1	1	0	0	0	0
539	Estimates	Mayotte	2	175	Country/Area	910	2015	35	35	30	25	19	17	16	15	13	9	7	5	4	3	2	2	1	0	0	0	0
540	Estimates	Mayotte	2	175	Country/Area	910	2020	36	35	35	30	25	19	17	16	15	12	9	7	5	4	3	2	1	1	0	0	0
541	Estimates	Mozambique		508	Country/Area	910	1950	1 018	787	681	601	526	457	395	338	286	239	196	156	117	81	48	23	8	2	0	0	0
542	Estimates	Mozambique		508	Country/Area	910	1955	1 103	871	739	650	568	492	425	365	310	261	216	174	134	95	60	30	12	3	0	0	0
543	Estimates	Mozambique		508	Country/Area	910	1960	1 224	966	827	711	619	536	462	397	339	286	238	193	150	109	70	38	15	4	1	0	0
544	Estimates	Mozambique		508	Country/Area	910	1965	1 410	1 090	925	800	681	587	506	434	371	315	263	215	168	123	81	45	18	5	1	0	0
545	Estimates	Mozambique		508	Country/Area	910	1970	1 594	1 257	1 045	896	768	647	557	478	408	346	291	238	188	139	92	52	22	6	1	0	0
546	Estimates	Mozambique		508	Country/Area	910	1975	1 796	1 427	1 209	1 014	861	733	616	528	451	382	321	264	209	156	104	59	26	7	1	0	0
547	Estimates	Mozambique		508	Country/Area	910	1980	2 044	1 621	1 379	1 186	999	849	726	603	505	428	358	295	235	176	119	68	30	9	1	0	0
548	Estimates	Mozambique		508	Country/Area	910	1985	2 252	1 833	1 558	1 319	1 091	892	756	652	544	458	387	320	257	194	132	76	34	10	2	0	0
549	Estimates	Mozambique		508	Country/Area	910	1990	2 305	2 005	1 745	1 431	1 075	802	645	571	517	446	383	326	266	203	140	81	35	11	2	0	0
550	Estimates	Mozambique		508	Country/Area	910	1995	2 722	2 216	1 922	1 614	1 335	1 108	925	760	656	557	457	377	304	229	156	92	41	12	2	0	0
551	Estimates	Mozambique		508	Country/Area	910	2000	3 161	2 552	2 169	1 885	1 566	1 280	1 053	873	711	609	514	416	332	254	174	102	46	13	2	0	0
552	Estimates	Mozambique		508	Country/Area	910	2005	3 726	3 022	2 514	2 139	1 846	1 520	1 228	995	814	658	557	462	363	276	192	114	51	15	2	0	0
553	Estimates	Mozambique		508	Country/Area	910	2010	4 177	3 603	2 982	2 477	2 083	1 771	1 441	1 148	914	740	593	495	399	299	208	126	58	17	2	0	0
554	Estimates	Mozambique		508	Country/Area	910	2015	4 635	4 080	3 567	2 951	2 432	2 019	1 691	1 353	1 061	838	671	530	431	331	228	138	65	19	3	0	0
555	Estimates	Mozambique		508	Country/Area	910	2020	5 157	4 561	4 054	3 541	2 913	2 382	1 962	1 627	1 288	1 002	783	618	475	369	262	159	77	24	4	0	0
556	Estimates	Réunion	2	638	Country/Area	910	1950	42	31	25	24	21	21	17	15	12	10	8	7	5	4	3	2	1	0	0	0	0
557	Estimates	Réunion	2	638	Country/Area	910	1955	56	40	31	25	24	21	20	16	14	12	9	7	6	5	3	2	1	0	0	0	0
558	Estimates	Réunion	2	638	Country/Area	910	1960	60	52	40	31	24	23	20	19	16	14	11	9	6	5	4	2	1	0	0	0	0
559	Estimates	Réunion	2	638	Country/Area	910	1965	68	57	53	40	29	23	23	20	18	15	13	10	8	5	4	2	1	1	0	0	0
560	Estimates	Réunion	2	638	Country/Area	910	1970	75	72	63	52	33	26	25	25	21	19	14	12	9	6	4	3	2	1	0	0	0
561	Estimates	Réunion	2	638	Country/Area	910	1975	61	73	69	58	44	28	25	24	23	19	17	13	11	8	5	3	2	1	0	0	0
562	Estimates	Réunion	2	638	Country/Area	910	1980	57	63	71	66	50	37	27	25	23	22	18	16	12	9	6	4	2	1	0	0	0
563	Estimates	Réunion	2	638	Country/Area	910	1985	62	60	64	67	58	48	41	30	26	23	21	17	15	10	8	5	3	1	0	0	0
564	Estimates	Réunion	2	638	Country/Area	910	1990	68	60	61	64	66	57	47	40	29	25	22	20	16	13	9	6	4	2	1	0	0
565	Estimates	Réunion	2	638	Country/Area	910	1995	69	68	63	62	61	63	60	51	41	30	25	22	19	14	12	7	4	2	1	0	0
566	Estimates	Réunion	2	638	Country/Area	910	2000	71	70	70	64	59	58	66	64	52	41	29	24	20	17	13	10	5	3	1	0	0
567	Estimates	Réunion	2	638	Country/Area	910	2005	75	69	69	73	65	56	53	64	63	51	43	30	23	19	15	10	7	3	1	0	0
568	Estimates	Réunion	2	638	Country/Area	910	2010	71	72	68	70	66	52	50	56	68	64	51	42	30	24	19	13	8	5	2	1	0
569	Estimates	Réunion	2	638	Country/Area	910	2015	69	69	72	68	59	51	49	56	60	67	61	51	43	30	23	17	11	5	3	1	0
570	Estimates	Réunion	2	638	Country/Area	910	2020	65	68	68	71	64	54	49	50	57	60	65	60	50	41	28	20	13	8	3	1	0
571	Estimates	Rwanda		646	Country/Area	910	1950	421	278	246	247	220	162	111	99	90	76	69	57	49	32	16	8	3	1	0	0	0
572	Estimates	Rwanda		646	Country/Area	910	1955	504	375	266	238	237	210	154	105	93	84	70	62	49	40	24	10	4	1	0	0	0
573	Estimates	Rwanda		646	Country/Area	910	1960	588	454	361	258	229	227	200	146	99	86	77	63	55	41	30	15	5	1	0	0	0
574	Estimates	Rwanda		646	Country/Area	910	1965	626	531	436	336	223	195	198	177	129	87	76	68	54	44	30	19	7	2	0	0	0
575	Estimates	Rwanda		646	Country/Area	910	1970	706	574	514	427	329	218	189	190	169	122	81	70	60	45	33	19	9	2	0	0	0
576	Estimates	Rwanda		646	Country/Area	910	1975	854	648	555	500	410	313	206	178	179	157	113	73	61	49	33	21	9	3	0	0	0
577	Estimates	Rwanda		646	Country/Area	910	1980	1 057	788	629	541	482	392	298	195	168	168	146	102	65	51	37	21	10	3	0	0	0
578	Estimates	Rwanda		646	Country/Area	910	1985	1 287	994	771	613	519	459	373	282	183	157	156	133	91	54	39	24	10	3	0	0	0
579	Estimates	Rwanda		646	Country/Area	910	1990	1 422	1 207	973	760	604	508	446	359	270	174	147	143	118	76	41	25	12	3	1	0	0
580	Estimates	Rwanda		646	Country/Area	910	1995	780	843	833	700	554	458	393	332	247	191	133	100	103	80	47	27	11	5	1	0	0
581	Estimates	Rwanda		646	Country/Area	910	2000	1 290	1 130	1 100	947	706	546	431	468	342	268	184	143	90	120	51	81	32	4	1	0	0
582	Estimates	Rwanda		646	Country/Area	910	2005	1 406	1 230	1 109	1 075	910	669	513	402	434	315	244	165	124	74	90	32	39	10	1	0	0
583	Estimates	Rwanda		646	Country/Area	910	2010	1 578	1 374	1 218	1 091	1 042	875	644	491	383	413	297	226	149	107	58	61	17	13	2	0	0
584	Estimates	Rwanda		646	Country/Area	910	2015	1 690	1 559	1 366	1 202	1 047	998	852	625	475	369	394	279	208	131	87	42	36	7	3	0	0
585	Estimates	Rwanda		646	Country/Area	910	2020	1 885	1 676	1 552	1 354	1 184	1 027	979	834	609	461	354	374	259	186	109	65	26	16	2	0	0
586	Estimates	Seychelles		690	Country/Area	910	1950	4	4	3	3	3	3	2	2	2	2	2	1	1	1	1	1	0	0	0	0	0
587	Estimates	Seychelles		690	Country/Area	910	1955	6	4	4	3	3	3	3	2	2	2	2	1	1	1	1	0	0	0	0	0	0
588	Estimates	Seychelles		690	Country/Area	910	1960	7	6	4	3	3	3	3	2	2	2	2	1	1	1	1	0	0	0	0	0	0
589	Estimates	Seychelles		690	Country/Area	910	1965	8	6	6	4	3	3	3	3	2	2	2	2	1	1	1	0	0	0	0	0	0
590	Estimates	Seychelles		690	Country/Area	910	1970	8	8	7	6	3	3	3	3	3	2	2	2	1	1	1	1	0	0	0	0	0
591	Estimates	Seychelles		690	Country/Area	910	1975	8	8	8	7	5	3	3	3	3	2	2	2	2	1	1	1	0	0	0	0	0
592	Estimates	Seychelles		690	Country/Area	910	1980	9	8	8	8	6	5	3	3	3	3	2	2	2	2	1	1	0	0	0	0	0
593	Estimates	Seychelles		690	Country/Area	910	1985	8	8	8	8	7	6	5	3	2	2	2	2	2	2	1	1	1	0	0	0	0
594	Estimates	Seychelles		690	Country/Area	910	1990	8	9	8	7	7	6	5	4	2	2	2	2	2	2	1	1	1	0	0	0	0
595	Estimates	Seychelles		690	Country/Area	910	1995	8	8	8	8	7	7	6	6	5	2	2	2	2	2	1	1	1	0	0	0	0
596	Estimates	Seychelles		690	Country/Area	910	2000	7	8	8	8	7	7	6	6	6	4	2	2	2	2	2	1	1	0	0	0	0
597	Estimates	Seychelles		690	Country/Area	910	2005	8	7	7	7	8	8	8	7	7	6	4	2	2	2	2	1	1	0	0	0	0
598	Estimates	Seychelles		690	Country/Area	910	2010	8	7	7	8	8	8	8	8	7	7	5	4	2	2	2	1	1	0	0	0	0
599	Estimates	Seychelles		690	Country/Area	910	2015	8	7	7	7	7	7	8	8	8	7	6	5	3	2	2	1	1	1	0	0	0
600	Estimates	Seychelles		690	Country/Area	910	2020	8	8	7	6	6	7	7	7	7	7	7	6	5	3	2	2	1	0	0	0	0
601	Estimates	Somalia		706	Country/Area	910	1950	389	287	258	218	195	173	153	133	114	96	79	63	46	31	17	8	2	1	0	0	0
602	Estimates	Somalia		706	Country/Area	910	1955	435	332	272	249	208	185	163	143	123	104	86	69	53	35	21	9	3	1	0	0	0
603	Estimates	Somalia		706	Country/Area	910	1960	482	376	316	263	238	198	175	153	133	113	94	76	58	41	24	12	4	1	0	0	0
604	Estimates	Somalia		706	Country/Area	910	1965	539	422	360	306	252	227	187	164	143	123	103	83	65	46	28	14	5	1	0	0	0
605	Estimates	Somalia		706	Country/Area	910	1970	609	477	405	349	295	242	216	177	154	133	112	92	72	52	33	17	6	2	0	0	0
606	Estimates	Somalia		706	Country/Area	910	1975	683	546	460	394	338	283	231	206	167	144	122	101	80	58	38	20	8	2	0	0	0
607	Estimates	Somalia		706	Country/Area	910	1980	1 090	898	761	642	551	473	396	321	272	216	184	154	123	91	60	33	14	3	0	0	0
608	Estimates	Somalia		706	Country/Area	910	1985	1 160	927	815	696	585	500	428	356	285	236	182	152	122	91	61	34	15	5	1	0	0
609	Estimates	Somalia		706	Country/Area	910	1990	1 339	1 004	850	755	644	537	456	385	316	249	202	152	122	92	62	36	16	5	1	0	0
610	Estimates	Somalia		706	Country/Area	910	1995	1 443	1 090	866	740	658	558	462	391	328	266	205	162	116	89	61	35	16	5	1	0	0
611	Estimates	Somalia		706	Country/Area	910	2000	1 778	1 347	1 063	848	721	638	537	443	372	311	249	188	144	98	68	40	19	6	1	0	0
612	Estimates	Somalia		706	Country/Area	910	2005	2 014	1 673	1 316	1 043	829	700	616	516	422	353	292	229	168	122	76	46	22	8	2	0	0
613	Estimates	Somalia		706	Country/Area	910	2010	2 267	1 902	1 634	1 283	993	769	648	570	475	389	324	265	203	142	95	51	25	9	2	0	0
614	Estimates	Somalia		706	Country/Area	910	2015	2 488	2 161	1 859	1 594	1 226	926	712	600	526	437	355	293	234	171	110	64	28	10	3	0	0
615	Estimates	Somalia		706	Country/Area	910	2020	2 827	2 389	2 119	1 818	1 534	1 160	869	666	561	493	407	327	263	200	135	76	36	12	3	0	0
616	Estimates	South Sudan		728	Country/Area	910	1950	434	340	288	254	219	186	156	132	110	90	74	63	51	38	26	14	5	2	0	0	0
617	Estimates	South Sudan		728	Country/Area	910	1955	422	359	317	274	240	205	172	143	120	98	79	62	51	37	23	12	5	1	0	0	0
618	Estimates	South Sudan		728	Country/Area	910	1960	487	356	337	303	260	225	191	159	131	108	87	68	51	38	23	12	4	1	0	0	0
619	Estimates	South Sudan		728	Country/Area	910	1965	556	418	336	324	289	246	211	178	147	119	97	76	56	38	25	12	5	1	0	0	0
620	Estimates	South Sudan		728	Country/Area	910	1970	634	484	396	323	309	274	232	198	165	134	108	85	63	43	26	13	5	1	0	0	0
621	Estimates	South Sudan		728	Country/Area	910	1975	713	561	463	385	312	296	261	219	186	153	123	96	72	50	30	15	6	1	0	0	0
622	Estimates	South Sudan		728	Country/Area	910	1980	811	643	543	455	375	303	286	250	208	174	142	111	83	58	35	18	7	2	0	0	0
623	Estimates	South Sudan		728	Country/Area	910	1985	924	746	634	543	452	370	297	278	241	199	165	130	98	68	42	21	8	2	0	0	0
624	Estimates	South Sudan		728	Country/Area	910	1990	997	771	663	570	486	401	327	260	243	209	170	137	104	73	45	24	9	2	0	0	0
625	Estimates	South Sudan		728	Country/Area	910	1995	927	745	604	526	449	381	313	254	199	187	158	126	98	70	44	23	10	3	0	0	0
626	Estimates	South Sudan		728	Country/Area	910	2000	1 104	911	763	624	540	458	386	316	254	198	183	153	117	86	56	31	13	4	1	0	0
627	Estimates	South Sudan		728	Country/Area	910	2005	1 281	1 109	947	798	649	557	468	392	318	255	197	179	145	106	71	40	18	5	1	0	0
628	Estimates	South Sudan		728	Country/Area	910	2010	1 583	1 356	1 199	1 029	863	698	591	492	409	331	263	202	177	136	92	54	25	8	2	0	0
629	Estimates	South Sudan		728	Country/Area	910	2015	1 717	1 517	1 318	1 170	999	831	666	559	462	382	307	241	180	151	108	64	31	10	2	0	0
630	Estimates	South Sudan		728	Country/Area	910	2020	1 707	1 538	1 380	1 201	1 062	901	744	590	492	405	332	263	201	144	112	70	34	12	3	0	0
631	Estimates	Uganda		800	Country/Area	910	1950	945	722	554	560	479	404	331	268	219	180	143	111	90	68	46	26	10	3	1	0	0
632	Estimates	Uganda		800	Country/Area	910	1955	1 114	842	691	536	539	457	383	312	251	204	165	129	97	74	50	29	13	3	1	0	0
633	Estimates	Uganda		800	Country/Area	910	1960	1 272	1 011	813	673	518	517	437	364	294	234	188	149	112	80	55	32	14	4	1	0	0
634	Estimates	Uganda		800	Country/Area	910	1965	1 519	1 192	997	807	663	509	504	424	350	281	221	174	133	95	61	36	16	4	1	0	0
635	Estimates	Uganda		800	Country/Area	910	1970	1 802	1 428	1 170	983	790	646	494	487	406	333	264	204	155	112	72	39	18	5	1	0	0
636	Estimates	Uganda		800	Country/Area	910	1975	2 029	1 650	1 361	1 120	935	748	609	461	453	375	304	236	177	127	83	46	19	6	1	0	0
637	Estimates	Uganda		800	Country/Area	910	1980	2 383	1 880	1 591	1 319	1 078	895	712	577	434	423	346	275	207	146	95	53	22	6	1	0	0
638	Estimates	Uganda		800	Country/Area	910	1985	2 825	2 226	1 827	1 553	1 279	1 038	858	678	545	406	391	314	242	172	111	62	26	7	1	0	0
639	Estimates	Uganda		800	Country/Area	910	1990	3 434	2 691	2 207	1 818	1 533	1 249	1 003	818	638	508	375	355	277	202	131	72	31	8	1	0	0
640	Estimates	Uganda		800	Country/Area	910	1995	4 100	3 254	2 643	2 175	1 775	1 472	1 176	923	739	572	451	328	302	223	149	83	36	10	1	0	0
641	Estimates	Uganda		800	Country/Area	910	2000	4 736	3 856	3 152	2 567	2 092	1 675	1 359	1 058	814	647	496	385	272	237	160	92	40	11	2	0	0
642	Estimates	Uganda		800	Country/Area	910	2005	5 487	4 511	3 752	3 073	2 481	1 992	1 570	1 250	959	731	574	432	325	217	172	99	44	12	2	0	0
643	Estimates	Uganda		800	Country/Area	910	2010	6 267	5 267	4 386	3 633	2 947	2 363	1 874	1 468	1 169	889	669	515	376	268	163	111	49	14	2	0	0
644	Estimates	Uganda		800	Country/Area	910	2015	7 027	6 118	5 198	4 299	3 538	2 855	2 270	1 791	1 400	1 105	830	614	460	320	210	111	59	17	2	0	0
645	Estimates	Uganda		800	Country/Area	910	2020	7 796	7 060	6 192	5 257	4 328	3 544	2 849	2 253	1 765	1 368	1 066	787	568	407	261	151	64	22	3	0	0
646	Estimates	United Republic of Tanzania	3	834	Country/Area	910	1950	1 461	1 118	937	797	674	565	472	390	320	260	207	161	120	82	50	25	8	3	1	0	0
647	Estimates	United Republic of Tanzania	3	834	Country/Area	910	1955	1 598	1 309	1 074	909	769	645	539	447	367	299	240	188	141	98	61	32	12	3	0	0	0
648	Estimates	United Republic of Tanzania	3	834	Country/Area	910	1960	1 872	1 450	1 264	1 046	880	739	617	512	422	344	277	217	164	116	73	39	15	4	0	0	0
649	Estimates	United Republic of Tanzania	3	834	Country/Area	910	1965	2 178	1 713	1 406	1 235	1 015	848	709	590	485	397	319	252	191	136	87	47	19	5	1	0	0
650	Estimates	United Republic of Tanzania	3	834	Country/Area	910	1970	2 543	2 012	1 668	1 377	1 202	982	818	680	561	458	370	292	223	160	103	56	23	6	1	0	0
651	Estimates	United Republic of Tanzania	3	834	Country/Area	910	1975	2 979	2 385	1 976	1 647	1 351	1 172	954	790	652	534	431	341	261	188	122	67	28	7	1	0	0
652	Estimates	United Republic of Tanzania	3	834	Country/Area	910	1980	3 458	2 794	2 329	1 938	1 605	1 310	1 132	917	754	618	500	396	304	219	143	79	33	9	1	0	0
653	Estimates	United Republic of Tanzania	3	834	Country/Area	910	1985	3 959	3 265	2 741	2 293	1 897	1 562	1 270	1 091	878	716	580	460	353	256	167	93	39	10	1	0	0
654	Estimates	United Republic of Tanzania	3	834	Country/Area	910	1990	4 552	3 758	3 212	2 704	2 249	1 848	1 513	1 222	1 041	831	670	532	410	297	195	109	46	12	2	0	0
655	Estimates	United Republic of Tanzania	3	834	Country/Area	910	1995	5 256	4 409	3 764	3 225	2 696	2 221	1 808	1 465	1 170	988	779	617	476	346	228	128	55	14	2	0	0
656	Estimates	United Republic of Tanzania	3	834	Country/Area	910	2000	5 754	4 962	4 280	3 662	3 115	2 574	2 093	1 679	1 343	1 063	888	688	529	386	256	144	62	17	2	0	0
657	Estimates	United Republic of Tanzania	3	834	Country/Area	910	2005	6 814	5 537	4 857	4 194	3 562	2 995	2 442	1 956	1 548	1 227	960	789	593	432	287	163	71	19	3	0	0
658	Estimates	United Republic of Tanzania	3	834	Country/Area	910	2010	7 901	6 588	5 411	4 750	4 075	3 431	2 858	2 305	1 827	1 433	1 121	860	686	489	324	184	80	22	3	0	0
659	Estimates	United Republic of Tanzania	3	834	Country/Area	910	2015	8 771	7 732	6 501	5 339	4 664	3 980	3 334	2 760	2 210	1 737	1 345	1 033	771	584	380	217	95	26	3	0	0
660	Estimates	United Republic of Tanzania	3	834	Country/Area	910	2020	9 739	8 624	7 655	6 434	5 263	4 584	3 903	3 259	2 685	2 136	1 661	1 266	948	675	472	269	122	36	5	0	0
661	Estimates	Zambia		894	Country/Area	910	1950	423	331	280	239	203	173	145	122	101	82	65	47	38	29	19	11	4	1	0	0	0
662	Estimates	Zambia		894	Country/Area	910	1955	486	385	320	272	231	195	165	138	115	94	75	58	41	31	21	12	5	1	0	0	0
663	Estimates	Zambia		894	Country/Area	910	1960	584	448	374	312	264	222	187	157	130	107	87	68	51	34	23	14	6	2	0	0	0
664	Estimates	Zambia		894	Country/Area	910	1965	702	544	436	362	296	249	210	176	147	121	99	78	60	42	25	15	6	2	0	0	0
665	Estimates	Zambia		894	Country/Area	910	1970	815	658	531	425	348	283	237	200	166	138	112	90	69	50	32	16	7	2	0	0	0
666	Estimates	Zambia		894	Country/Area	910	1975	980	770	644	520	411	335	271	227	190	157	129	103	80	58	38	21	8	2	0	0	0
667	Estimates	Zambia		894	Country/Area	910	1980	1 152	932	756	632	503	396	322	260	216	179	147	118	91	67	44	24	10	2	0	0	0
668	Estimates	Zambia		894	Country/Area	910	1985	1 313	1 096	916	746	621	492	385	311	250	206	169	136	106	78	52	29	12	3	0	0	0
669	Estimates	Zambia		894	Country/Area	910	1990	1 483	1 240	1 076	895	715	591	470	367	295	235	192	155	121	90	60	34	15	4	1	0	0
670	Estimates	Zambia		894	Country/Area	910	1995	1 657	1 391	1 212	1 041	839	659	544	427	329	263	208	168	132	98	67	38	17	5	1	0	0
671	Estimates	Zambia		894	Country/Area	910	2000	1 908	1 564	1 362	1 193	1 017	803	613	491	377	289	229	180	141	106	73	43	20	6	1	0	0
672	Estimates	Zambia		894	Country/Area	910	2005	2 222	1 820	1 532	1 323	1 129	943	732	544	427	326	248	195	149	112	78	46	22	7	1	0	0
673	Estimates	Zambia		894	Country/Area	910	2010	2 486	2 155	1 793	1 493	1 258	1 057	876	669	489	380	287	215	165	120	83	50	23	7	1	0	0
674	Estimates	Zambia		894	Country/Area	910	2015	2 753	2 442	2 139	1 773	1 463	1 222	1 022	839	634	459	353	262	191	140	94	57	27	8	1	0	0
675	Estimates	Zambia		894	Country/Area	910	2020	2 946	2 717	2 429	2 122	1 747	1 433	1 193	992	808	606	434	328	238	166	113	67	33	11	2	0	0
676	Estimates	Zimbabwe		716	Country/Area	910	1950	442	390	322	278	245	201	188	146	122	105	89	74	58	41	27	14	5	2	0	0	0
677	Estimates	Zimbabwe		716	Country/Area	910	1955	617	415	381	316	270	236	193	180	138	115	98	82	66	48	31	17	7	1	0	0	0
678	Estimates	Zimbabwe		716	Country/Area	910	1960	731	586	407	374	308	261	228	185	172	131	107	90	73	55	37	20	8	2	0	0	0
679	Estimates	Zimbabwe		716	Country/Area	910	1965	880	700	576	401	365	297	251	218	176	163	123	99	81	61	42	24	10	3	0	0	0
680	Estimates	Zimbabwe		716	Country/Area	910	1970	1 042	849	690	566	387	349	283	239	207	166	152	113	88	68	47	28	12	3	0	0	0
681	Estimates	Zimbabwe		716	Country/Area	910	1975	1 249	1 008	837	679	550	370	333	269	227	196	156	141	101	75	53	31	14	4	0	0	0
682	Estimates	Zimbabwe		716	Country/Area	910	1980	1 481	1 207	993	819	645	511	338	306	249	210	181	143	126	86	58	35	16	5	1	0	0
683	Estimates	Zimbabwe		716	Country/Area	910	1985	1 602	1 450	1 197	991	823	653	516	341	305	245	204	172	132	110	69	41	19	5	1	0	0
684	Estimates	Zimbabwe		716	Country/Area	910	1990	1 753	1 576	1 441	1 194	992	825	651	510	334	295	234	191	157	114	88	48	22	6	1	0	0
685	Estimates	Zimbabwe		716	Country/Area	910	1995	1 714	1 703	1 556	1 407	1 125	901	734	570	442	287	265	216	171	134	90	60	26	8	1	0	0
686	Estimates	Zimbabwe		716	Country/Area	910	2000	1 692	1 643	1 663	1 496	1 291	971	739	578	443	349	241	234	186	142	104	63	35	10	2	0	0
687	Estimates	Zimbabwe		716	Country/Area	910	2005	1 771	1 622	1 600	1 561	1 299	1 035	757	576	445	351	286	203	194	148	106	70	35	14	2	0	0
688	Estimates	Zimbabwe		716	Country/Area	910	2010	1 997	1 700	1 587	1 497	1 376	1 108	879	630	466	364	293	242	169	154	110	70	38	13	3	0	0
689	Estimates	Zimbabwe		716	Country/Area	910	2015	2 259	1 944	1 675	1 511	1 317	1 145	957	808	572	422	331	266	214	142	120	75	39	14	3	0	0
690	Estimates	Zimbabwe		716	Country/Area	910	2020	2 097	2 211	1 921	1 639	1 378	1 105	995	873	738	520	389	309	240	185	115	86	44	15	3	0	0
691	Estimates	Middle Africa		911	Subregion	947	1950	4 372	3 454	3 005	2 642	2 318	2 007	1 732	1 481	1 253	1 053	882	713	545	410	285	174	94	30	6	1	0
692	Estimates	Middle Africa		911	Subregion	947	1955	4 888	3 837	3 297	2 904	2 537	2 204	1 898	1 626	1 380	1 158	960	785	610	435	293	171	80	29	6	1	0
693	Estimates	Middle Africa		911	Subregion	947	1960	5 532	4 365	3 579	3 083	2 773	2 483	2 119	1 807	1 535	1 290	1 047	849	669	486	312	183	78	26	6	1	0
694	Estimates	Middle Africa		911	Subregion	947	1965	6 224	4 922	4 174	3 460	2 966	2 644	2 355	1 996	1 689	1 422	1 179	935	730	539	351	191	87	26	5	1	0
695	Estimates	Middle Africa		911	Subregion	947	1970	7 075	5 665	4 689	3 925	3 415	2 932	2 555	2 182	1 846	1 514	1 264	1 012	799	580	391	211	82	29	5	1	0
696	Estimates	Middle Africa		911	Subregion	947	1975	8 330	6 482	5 503	4 584	3 805	3 284	2 809	2 437	2 068	1 735	1 405	1 149	886	658	430	247	103	27	6	1	0
697	Estimates	Middle Africa		911	Subregion	947	1980	9 672	7 684	6 310	5 390	4 457	3 675	3 161	2 691	2 319	1 952	1 617	1 282	1 011	734	492	274	123	35	5	1	0
698	Estimates	Middle Africa		911	Subregion	947	1985	11 285	8 927	7 443	6 146	5 219	4 293	3 526	3 016	2 551	2 181	1 814	1 471	1 127	837	550	315	138	42	7	1	0
699	Estimates	Middle Africa		911	Subregion	947	1990	13 166	10 564	8 741	7 318	5 996	5 056	4 143	3 389	2 882	2 420	2 045	1 667	1 307	945	636	359	161	49	9	1	0
700	Estimates	Middle Africa		911	Subregion	947	1995	15 456	12 539	10 503	8 732	7 270	5 926	4 975	4 056	3 295	2 780	2 306	1 909	1 504	1 113	731	423	188	58	11	1	0
701	Estimates	Middle Africa		911	Subregion	947	2000	17 517	14 316	12 144	10 219	8 452	6 991	5 669	4 726	3 824	3 082	2 569	2 089	1 672	1 242	835	472	215	66	13	1	0
702	Estimates	Middle Africa		911	Subregion	947	2005	20 570	16 563	14 043	11 953	10 007	8 222	6 759	5 441	4 502	3 615	2 880	2 356	1 854	1 403	949	550	246	78	15	2	0
703	Estimates	Middle Africa		911	Subregion	947	2010	24 240	19 702	16 313	13 863	11 755	9 790	8 004	6 542	5 233	4 294	3 406	2 662	2 112	1 574	1 088	637	294	92	18	2	0
704	Estimates	Middle Africa		911	Subregion	947	2015	27 755	23 405	19 441	16 103	13 614	11 477	9 511	7 730	6 284	4 995	4 054	3 160	2 400	1 808	1 237	743	348	114	23	3	0
705	Estimates	Middle Africa		911	Subregion	947	2020	30 781	26 967	23 136	19 226	15 863	13 347	11 210	9 229	7 458	6 026	4 742	3 783	2 868	2 072	1 438	861	417	141	29	3	0
706	Estimates	Angola		24	Country/Area	911	1950	739	571	515	466	418	365	316	268	222	182	150	120	82	61	40	20	8	3	0	0	0
707	Estimates	Angola		24	Country/Area	911	1955	873	647	547	497	444	395	343	296	249	205	165	133	102	65	44	24	10	3	1	0	0
708	Estimates	Angola		24	Country/Area	911	1960	995	790	513	407	444	477	394	335	286	237	171	136	106	76	44	31	9	4	1	0	0
709	Estimates	Angola		24	Country/Area	911	1965	1 008	838	720	465	366	400	432	354	299	252	206	145	110	81	52	26	14	3	1	0	0
710	Estimates	Angola		24	Country/Area	911	1970	1 034	915	720	537	495	414	392	339	281	202	175	127	107	71	52	23	1	5	1	0	0
711	Estimates	Angola		24	Country/Area	911	1975	1 360	972	912	722	534	486	406	382	327	270	192	162	113	89	53	33	12	1	1	0	0
712	Estimates	Angola		24	Country/Area	911	1980	1 597	1 280	969	911	715	525	476	396	369	314	255	178	143	94	66	33	16	4	0	0	0
713	Estimates	Angola		24	Country/Area	911	1985	1 933	1 513	1 275	970	902	705	517	464	384	354	297	236	158	119	70	42	17	6	1	0	0
714	Estimates	Angola		24	Country/Area	911	1990	2 314	1 823	1 498	1 266	957	882	687	502	447	366	333	272	208	131	89	44	21	6	1	0	0
715	Estimates	Angola		24	Country/Area	911	1995	2 671	2 170	1 795	1 479	1 239	931	855	663	481	423	342	304	238	170	96	56	22	8	1	0	0
716	Estimates	Angola		24	Country/Area	911	2000	3 083	2 515	2 141	1 776	1 451	1 206	905	826	637	458	397	314	267	196	126	61	28	8	2	0	0
717	Estimates	Angola		24	Country/Area	911	2005	3 677	2 941	2 493	2 127	1 749	1 419	1 176	880	796	609	433	366	278	222	146	80	31	10	2	0	0
718	Estimates	Angola		24	Country/Area	911	2010	4 472	3 580	2 936	2 490	2 110	1 726	1 398	1 155	860	770	580	402	327	233	168	95	41	11	3	0	0
719	Estimates	Angola		24	Country/Area	911	2015	5 192	4 381	3 562	2 921	2 464	2 079	1 697	1 369	1 124	830	731	539	360	276	179	111	50	16	3	0	0
720	Estimates	Angola		24	Country/Area	911	2020	5 795	5 104	4 349	3 533	2 883	2 423	2 041	1 659	1 331	1 082	787	677	482	304	213	119	60	20	4	0	0
721	Estimates	Cameroon		120	Country/Area	911	1950	672	538	482	429	379	333	291	252	217	185	155	126	98	70	45	24	8	3	1	0	0
722	Estimates	Cameroon		120	Country/Area	911	1955	749	592	513	465	411	361	315	274	235	201	169	139	109	80	52	28	12	3	1	0	0
723	Estimates	Cameroon		120	Country/Area	911	1960	830	669	568	497	447	393	343	298	257	219	185	152	121	89	59	33	14	4	0	0	0
724	Estimates	Cameroon		120	Country/Area	911	1965	964	753	646	552	480	429	375	326	280	240	202	167	133	99	67	38	16	4	1	0	0
725	Estimates	Cameroon		120	Country/Area	911	1970	1 128	886	730	631	536	463	412	358	308	263	223	184	147	110	75	42	18	5	1	0	0
726	Estimates	Cameroon		120	Country/Area	911	1975	1 325	1 050	864	715	614	518	445	394	340	291	246	204	163	123	83	48	21	6	1	0	0
727	Estimates	Cameroon		120	Country/Area	911	1980	1 575	1 249	1 029	849	699	596	501	429	377	323	273	226	181	137	94	54	24	7	1	0	0
728	Estimates	Cameroon		120	Country/Area	911	1985	1 894	1 496	1 226	1 012	829	678	576	482	410	358	303	251	202	153	105	61	27	7	1	0	0
729	Estimates	Cameroon		120	Country/Area	911	1990	2 194	1 807	1 471	1 208	989	805	656	555	462	390	337	280	226	172	118	69	31	9	1	0	0
730	Estimates	Cameroon		120	Country/Area	911	1995	2 426	2 087	1 775	1 446	1 176	955	773	627	528	437	365	310	250	191	132	78	35	10	1	0	0
731	Estimates	Cameroon		120	Country/Area	911	2000	2 648	2 300	2 047	1 744	1 407	1 133	914	735	592	495	405	332	274	209	145	85	38	11	1	0	0
732	Estimates	Cameroon		120	Country/Area	911	2005	3 037	2 535	2 262	2 014	1 699	1 355	1 081	864	689	550	455	366	292	227	158	93	42	12	2	0	0
733	Estimates	Cameroon		120	Country/Area	911	2010	3 462	2 929	2 497	2 228	1 966	1 642	1 300	1 029	816	646	510	414	323	243	172	102	46	13	2	0	0
734	Estimates	Cameroon		120	Country/Area	911	2015	3 822	3 358	2 889	2 464	2 182	1 912	1 589	1 250	983	773	605	468	369	272	186	112	50	14	2	0	0
735	Estimates	Cameroon		120	Country/Area	911	2020	4 116	3 730	3 320	2 856	2 420	2 132	1 861	1 539	1 203	939	729	559	420	313	210	123	57	16	2	0	0
736	Estimates	Central African Republic		140	Country/Area	911	1950	190	153	137	125	114	101	88	80	71	62	55	44	37	30	20	11	4	1	0	0	0
737	Estimates	Central African Republic		140	Country/Area	911	1955	213	159	143	131	119	107	94	82	73	65	56	49	38	30	22	13	6	2	0	0	0
738	Estimates	Central African Republic		140	Country/Area	911	1960	238	183	150	137	124	112	101	88	76	67	59	50	42	30	22	14	6	2	0	0	0
739	Estimates	Central African Republic		140	Country/Area	911	1965	265	209	174	145	132	120	108	96	83	70	62	53	44	34	23	14	7	2	0	0	0
740	Estimates	Central African Republic		140	Country/Area	911	1970	295	237	200	169	141	129	116	103	91	77	65	56	46	36	26	14	7	2	0	0	0
741	Estimates	Central African Republic		140	Country/Area	911	1975	324	268	228	192	157	127	116	105	94	82	70	58	49	38	27	16	7	2	0	0	0
742	Estimates	Central African Republic		140	Country/Area	911	1980	365	302	261	223	187	151	122	111	100	88	77	64	51	41	29	17	8	2	0	0	0
743	Estimates	Central African Republic		140	Country/Area	911	1985	434	345	297	259	224	189	152	121	108	96	84	71	57	43	31	19	8	2	0	0	0
744	Estimates	Central African Republic		140	Country/Area	911	1990	488	405	336	286	241	202	169	137	109	98	87	75	62	47	32	20	9	3	0	0	0
745	Estimates	Central African Republic		140	Country/Area	911	1995	540	462	398	333	287	242	201	166	132	104	92	79	66	51	36	21	10	3	0	0	0
746	Estimates	Central African Republic		140	Country/Area	911	2000	613	510	453	393	329	280	232	189	152	120	94	81	68	54	38	23	10	3	1	0	0
747	Estimates	Central African Republic		140	Country/Area	911	2005	683	576	497	442	377	308	257	209	167	135	105	81	68	54	39	24	11	3	1	0	0
748	Estimates	Central African Republic		140	Country/Area	911	2010	732	641	560	479	410	337	271	224	181	145	117	90	67	54	39	24	11	3	1	0	0
749	Estimates	Central African Republic		140	Country/Area	911	2015	731	681	619	524	407	321	259	210	179	147	120	96	72	51	38	23	11	3	0	0	0
750	Estimates	Central African Republic		140	Country/Area	911	2020	738	697	667	597	483	357	277	224	183	157	129	104	81	58	38	24	11	3	1	0	0
751	Estimates	Chad		148	Country/Area	911	1950	376	303	267	239	214	193	171	149	130	113	99	76	64	50	33	18	6	2	0	0	0
752	Estimates	Chad		148	Country/Area	911	1955	462	329	288	258	229	203	182	160	138	120	102	87	64	50	34	18	8	2	0	0	0
753	Estimates	Chad		148	Country/Area	911	1960	509	408	313	278	248	218	193	171	149	128	109	91	74	50	35	19	8	2	0	0	0
754	Estimates	Chad		148	Country/Area	911	1965	562	452	389	303	267	236	206	181	160	138	116	97	77	58	35	20	9	2	0	0	0
755	Estimates	Chad		148	Country/Area	911	1970	629	497	427	373	288	252	222	193	168	147	125	103	82	61	41	21	9	3	0	0	0
756	Estimates	Chad		148	Country/Area	911	1975	749	563	472	410	356	273	238	209	180	156	134	111	88	66	44	25	10	3	1	0	0
757	Estimates	Chad		148	Country/Area	911	1980	857	657	521	441	382	329	251	218	190	162	138	117	93	69	47	26	12	3	1	0	0
758	Estimates	Chad		148	Country/Area	911	1985	986	766	618	494	417	358	308	233	201	174	147	123	100	75	50	29	13	4	1	0	0
759	Estimates	Chad		148	Country/Area	911	1990	1 177	912	742	604	480	402	344	294	221	190	162	134	108	83	56	32	15	5	1	0	0
760	Estimates	Chad		148	Country/Area	911	1995	1 409	1 091	884	725	586	462	384	327	278	208	177	148	118	90	63	37	17	5	1	0	0
761	Estimates	Chad		148	Country/Area	911	2000	1 688	1 326	1 069	873	712	569	445	367	311	264	196	164	133	100	69	42	19	6	1	0	0
762	Estimates	Chad		148	Country/Area	911	2005	2 022	1 619	1 321	1 073	870	701	553	429	353	298	252	185	149	114	79	47	23	8	2	0	0
763	Estimates	Chad		148	Country/Area	911	2010	2 324	1 917	1 587	1 303	1 053	845	672	526	406	333	280	233	166	127	89	53	26	9	2	0	0
764	Estimates	Chad		148	Country/Area	911	2015	2 633	2 230	1 887	1 569	1 282	1 028	818	644	501	385	315	261	211	142	100	61	29	10	2	0	0
765	Estimates	Chad		148	Country/Area	911	2020	2 930	2 522	2 184	1 855	1 536	1 246	990	780	610	473	362	292	236	181	112	68	34	12	3	0	0
766	Estimates	Congo		178	Country/Area	911	1950	132	106	93	82	72	64	55	48	41	35	30	23	18	13	8	4	2	1	0	0	0
767	Estimates	Congo		178	Country/Area	911	1955	150	119	102	90	79	69	60	52	44	38	32	26	20	14	9	5	2	1	0	0	0
768	Estimates	Congo		178	Country/Area	911	1960	172	138	115	99	87	75	65	56	48	41	34	28	23	16	10	6	2	1	0	0	0
769	Estimates	Congo		178	Country/Area	911	1965	202	161	135	113	96	83	72	62	53	45	38	31	25	19	12	7	3	1	0	0	0
770	Estimates	Congo		178	Country/Area	911	1970	239	192	158	132	110	93	80	69	58	49	41	34	27	20	14	7	3	1	0	0	0
771	Estimates	Congo		178	Country/Area	911	1975	281	229	188	155	129	106	89	76	65	55	46	37	30	22	15	9	3	1	0	0	0
772	Estimates	Congo		178	Country/Area	911	1980	325	271	225	185	151	124	101	85	72	61	50	41	33	25	17	9	4	1	0	0	0
773	Estimates	Congo		178	Country/Area	911	1985	357	315	266	222	181	147	120	97	81	68	56	46	36	27	18	11	5	1	0	0	0
774	Estimates	Congo		178	Country/Area	911	1990	394	347	310	263	218	177	142	115	92	76	63	51	40	30	20	12	5	1	0	0	0
775	Estimates	Congo		178	Country/Area	911	1995	443	384	343	307	261	216	174	138	109	86	70	57	45	33	23	13	6	1	0	0	0
776	Estimates	Congo		178	Country/Area	911	2000	511	429	379	340	308	263	216	171	132	102	80	63	50	37	25	15	6	2	0	0	0
777	Estimates	Congo		178	Country/Area	911	2005	595	497	425	376	342	312	263	211	163	123	94	72	55	41	28	16	7	2	0	0	0
778	Estimates	Congo		178	Country/Area	911	2010	703	584	492	423	382	355	321	267	212	160	117	87	64	47	32	18	8	2	0	0	0
779	Estimates	Congo		178	Country/Area	911	2015	780	690	578	484	408	364	337	305	253	200	149	107	78	55	36	21	9	3	0	0	0
780	Estimates	Congo		178	Country/Area	911	2020	822	770	685	573	476	398	354	326	294	242	189	139	97	67	44	26	12	3	0	0	0
781	Estimates	Democratic Republic of the Congo		180	Country/Area	911	1950	2 170	1 708	1 444	1 236	1 055	891	754	633	526	435	357	292	219	165	123	88	61	20	4	0	0
782	Estimates	Democratic Republic of the Congo		180	Country/Area	911	1955	2 337	1 911	1 638	1 400	1 190	1 008	847	713	593	488	398	319	250	174	116	73	39	19	4	0	0
783	Estimates	Democratic Republic of the Congo		180	Country/Area	911	1960	2 678	2 087	1 847	1 599	1 357	1 145	966	807	673	556	451	359	276	202	125	70	34	13	4	0	0
784	Estimates	Democratic Republic of the Congo		180	Country/Area	911	1965	3 098	2 411	2 026	1 810	1 556	1 311	1 102	924	766	634	516	409	313	225	147	77	33	11	3	0	0
785	Estimates	Democratic Republic of the Congo		180	Country/Area	911	1970	3 603	2 824	2 358	1 999	1 773	1 515	1 271	1 062	884	727	594	472	360	258	167	92	38	11	2	0	0
786	Estimates	Democratic Republic of the Congo		180	Country/Area	911	1975	4 140	3 274	2 737	2 303	1 940	1 710	1 455	1 215	1 009	833	676	540	414	297	192	106	46	13	3	0	0
787	Estimates	Democratic Republic of the Congo		180	Country/Area	911	1980	4 781	3 788	3 186	2 684	2 243	1 878	1 650	1 397	1 159	955	779	619	477	344	223	123	54	17	3	0	0
788	Estimates	Democratic Republic of the Congo		180	Country/Area	911	1985	5 463	4 319	3 621	3 066	2 566	2 133	1 779	1 556	1 310	1 078	877	701	538	391	256	142	62	19	4	0	0
789	Estimates	Democratic Republic of the Congo		180	Country/Area	911	1990	6 351	5 055	4 212	3 552	2 989	2 488	2 061	1 712	1 489	1 243	1 011	806	623	451	298	168	74	23	5	1	0
790	Estimates	Democratic Republic of the Congo		180	Country/Area	911	1995	7 689	6 105	5 098	4 270	3 580	2 996	2 487	2 052	1 695	1 462	1 207	963	743	542	358	204	92	29	6	1	0
791	Estimates	Democratic Republic of the Congo		180	Country/Area	911	2000	8 666	6 968	5 817	4 885	4 067	3 391	2 830	2 339	1 918	1 572	1 340	1 085	837	610	405	230	105	34	7	1	0
792	Estimates	Democratic Republic of the Congo		180	Country/Area	911	2005	10 206	8 095	6 781	5 685	4 747	3 932	3 270	2 719	2 234	1 819	1 474	1 233	967	707	471	271	124	41	9	1	0
793	Estimates	Democratic Republic of the Congo		180	Country/Area	911	2010	12 134	9 710	7 946	6 674	5 566	4 628	3 825	3 171	2 623	2 141	1 724	1 373	1 116	832	559	325	152	51	11	1	0
794	Estimates	Democratic Republic of the Congo		180	Country/Area	911	2015	14 108	11 659	9 568	7 844	6 557	5 448	4 521	3 727	3 075	2 527	2 041	1 617	1 253	970	668	394	188	64	14	2	0
795	Estimates	Democratic Republic of the Congo		180	Country/Area	911	2020	15 827	13 660	11 528	9 473	7 730	6 440	5 341	4 421	3 629	2 976	2 422	1 925	1 486	1 099	789	480	233	82	19	2	0
796	Estimates	Equatorial Guinea		226	Country/Area	911	1950	30	25	22	21	19	17	16	14	12	11	10	9	7	6	4	2	1	0	0	0	0
797	Estimates	Equatorial Guinea		226	Country/Area	911	1955	38	26	23	21	20	18	16	15	13	11	10	9	7	6	4	2	1	0	0	0	0
798	Estimates	Equatorial Guinea		226	Country/Area	911	1960	39	32	24	22	20	19	17	15	14	12	10	9	8	6	4	3	1	0	0	0	0
799	Estimates	Equatorial Guinea		226	Country/Area	911	1965	42	34	31	24	22	20	18	16	14	13	11	9	8	6	4	3	1	0	0	0	0
800	Estimates	Equatorial Guinea		226	Country/Area	911	1970	47	37	33	30	24	22	19	18	15	13	12	10	8	6	5	3	1	0	0	0	0
801	Estimates	Equatorial Guinea		226	Country/Area	911	1975	36	34	28	25	23	17	16	14	13	11	10	8	7	5	4	2	1	0	0	0	0
802	Estimates	Equatorial Guinea		226	Country/Area	911	1980	39	29	29	25	22	20	15	13	12	11	9	8	6	5	3	2	1	0	0	0	0
803	Estimates	Equatorial Guinea		226	Country/Area	911	1985	64	44	35	35	29	26	24	18	16	14	12	10	8	7	5	3	1	0	0	0	0
804	Estimates	Equatorial Guinea		226	Country/Area	911	1990	72	62	45	36	36	30	26	24	18	16	14	12	10	7	5	3	1	0	0	0	0
805	Estimates	Equatorial Guinea		226	Country/Area	911	1995	82	69	61	46	40	39	31	27	24	18	16	13	11	8	6	4	2	0	0	0	0
806	Estimates	Equatorial Guinea		226	Country/Area	911	2000	100	79	68	62	56	49	44	32	27	23	17	15	12	9	6	4	2	1	0	0	0
807	Estimates	Equatorial Guinea		226	Country/Area	911	2005	122	96	78	69	77	70	57	45	32	26	22	16	13	10	7	4	2	1	0	0	0
808	Estimates	Equatorial Guinea		226	Country/Area	911	2010	149	119	96	81	93	99	83	59	46	32	25	21	15	11	8	5	2	1	0	0	0
809	Estimates	Equatorial Guinea		226	Country/Area	911	2015	176	145	118	98	111	121	116	82	57	43	29	23	19	12	9	5	2	1	0	0	0
810	Estimates	Equatorial Guinea		226	Country/Area	911	2020	200	172	144	121	138	148	144	105	69	47	37	25	20	15	9	6	3	1	0	0	0
811	Estimates	Gabon		266	Country/Area	911	1950	53	43	41	39	38	36	34	32	30	27	25	22	19	15	10	6	3	1	0	0	0
812	Estimates	Gabon		266	Country/Area	911	1955	56	47	41	40	38	36	34	32	30	28	25	22	19	15	11	6	3	1	0	0	0
813	Estimates	Gabon		266	Country/Area	911	1960	61	50	45	40	38	37	35	33	30	28	25	23	19	16	11	7	3	1	0	0	0
814	Estimates	Gabon		266	Country/Area	911	1965	70	55	48	43	40	39	38	35	31	28	26	23	20	16	12	7	3	1	0	0	0
815	Estimates	Gabon		266	Country/Area	911	1970	84	65	53	47	43	40	40	39	36	31	28	23	20	16	12	7	3	1	0	0	0
816	Estimates	Gabon		266	Country/Area	911	1975	98	79	63	52	46	42	40	38	37	34	29	26	21	17	12	8	4	1	0	0	0
817	Estimates	Gabon		266	Country/Area	911	1980	114	93	78	63	52	46	41	39	37	36	32	27	23	18	13	8	4	1	0	0	0
818	Estimates	Gabon		266	Country/Area	911	1985	135	111	92	77	62	52	46	41	38	36	34	30	25	20	14	9	4	1	0	0	0
819	Estimates	Gabon		266	Country/Area	911	1990	155	131	110	92	77	62	52	45	40	37	35	32	28	22	16	10	5	1	0	0	0
820	Estimates	Gabon		266	Country/Area	911	1995	173	152	130	109	91	77	62	51	44	39	35	33	30	24	17	11	5	2	0	0	0
821	Estimates	Gabon		266	Country/Area	911	2000	185	169	150	129	108	91	76	62	51	43	37	33	30	26	19	12	6	2	0	0	0
822	Estimates	Gabon		266	Country/Area	911	2005	199	181	167	149	131	112	93	77	61	49	41	34	30	25	20	13	6	2	0	0	0
823	Estimates	Gabon		266	Country/Area	911	2010	234	195	179	167	158	144	121	102	82	61	47	38	31	25	20	13	6	2	0	0	0
824	Estimates	Gabon		266	Country/Area	911	2015	283	231	194	179	187	188	162	130	105	81	58	44	35	27	20	14	7	2	0	0	0
825	Estimates	Gabon		266	Country/Area	911	2020	320	280	229	193	179	188	189	161	129	103	79	55	41	31	22	15	8	3	0	0	0
826	Estimates	Sao Tome and Principe		678	Country/Area	911	1950	10	6	4	3	8	7	6	4	3	2	2	2	1	1	1	0	0	0	0	0	0
827	Estimates	Sao Tome and Principe		678	Country/Area	911	1955	9	6	4	3	7	7	6	4	3	2	2	1	1	1	1	0	0	0	0	0	0
828	Estimates	Sao Tome and Principe		678	Country/Area	911	1960	10	7	4	4	8	8	6	4	3	3	2	2	1	1	1	0	0	0	0	0	0
829	Estimates	Sao Tome and Principe		678	Country/Area	911	1965	12	8	6	6	7	6	4	3	3	3	2	2	1	1	0	0	0	0	0	0	0
830	Estimates	Sao Tome and Principe		678	Country/Area	911	1970	15	11	9	8	6	5	3	2	3	3	2	2	1	1	1	1	0	0	0	0	0
831	Estimates	Sao Tome and Principe		678	Country/Area	911	1975	16	13	10	9	7	5	3	3	3	3	3	2	2	1	1	0	0	0	0	0	0
832	Estimates	Sao Tome and Principe		678	Country/Area	911	1980	19	14	12	10	8	5	4	3	4	4	3	3	2	1	1	1	1	0	0	0	0
833	Estimates	Sao Tome and Principe		678	Country/Area	911	1985	19	18	13	11	9	7	5	3	3	4	3	3	2	2	1	1	0	0	0	0	0
834	Estimates	Sao Tome and Principe		678	Country/Area	911	1990	20	20	17	12	10	8	6	5	4	3	4	3	3	2	1	1	0	0	0	0	0
835	Estimates	Sao Tome and Principe		678	Country/Area	911	1995	22	20	19	17	11	9	7	5	4	3	3	3	3	2	1	1	0	0	0	0	0
836	Estimates	Sao Tome and Principe		678	Country/Area	911	2000	23	20	20	18	15	9	8	7	5	4	3	2	3	2	1	1	0	0	0	0	0
837	Estimates	Sao Tome and Principe		678	Country/Area	911	2005	27	23	19	18	16	14	8	7	6	5	4	3	2	2	1	1	0	0	0	0	0
838	Estimates	Sao Tome and Principe		678	Country/Area	911	2010	30	27	22	18	17	15	13	9	8	6	5	4	3	2	2	1	1	0	0	0	0
839	Estimates	Sao Tome and Principe		678	Country/Area	911	2015	31	29	26	20	17	15	13	12	8	8	6	5	3	2	1	1	1	0	0	0	0
840	Estimates	Sao Tome and Principe		678	Country/Area	911	2020	32	31	29	25	19	15	14	13	11	8	7	5	4	3	2	1	1	0	0	0	0
841	Estimates	Southern Africa		913	Subregion	947	1950	2 335	1 956	1 704	1 527	1 364	1 196	1 082	924	801	641	552	448	370	263	183	92	58	30	7	1	0
842	Estimates	Southern Africa		913	Subregion	947	1955	2 870	2 137	1 892	1 659	1 474	1 306	1 140	1 028	873	751	594	502	394	306	197	116	44	18	5	1	0
843	Estimates	Southern Africa		913	Subregion	947	1960	3 241	2 665	2 075	1 847	1 605	1 413	1 247	1 085	972	820	699	542	443	327	230	126	56	14	3	0	0
844	Estimates	Southern Africa		913	Subregion	947	1965	3 640	3 042	2 600	2 035	1 807	1 563	1 369	1 203	1 038	922	769	642	481	371	247	148	62	17	2	0	0
845	Estimates	Southern Africa		913	Subregion	947	1970	4 066	3 450	2 979	2 558	2 006	1 783	1 536	1 338	1 165	995	872	711	574	405	283	160	73	19	3	0	0
846	Estimates	Southern Africa		913	Subregion	947	1975	4 626	3 905	3 398	2 941	2 519	1 980	1 761	1 511	1 303	1 122	945	810	638	486	311	184	79	23	3	0	0
847	Estimates	Southern Africa		913	Subregion	947	1980	5 156	4 492	3 857	3 354	2 880	2 453	1 928	1 710	1 455	1 245	1 062	878	728	543	376	204	92	24	3	0	0
848	Estimates	Southern Africa		913	Subregion	947	1985	5 959	5 045	4 444	3 817	3 302	2 830	2 412	1 891	1 665	1 405	1 187	992	793	623	423	249	102	28	3	0	0
849	Estimates	Southern Africa		913	Subregion	947	1990	6 303	5 852	4 995	4 397	3 743	3 213	2 750	2 344	1 834	1 605	1 341	1 116	909	692	496	288	130	34	4	0	0
850	Estimates	Southern Africa		913	Subregion	947	1995	6 019	6 206	5 806	4 968	4 395	3 777	3 266	2 793	2 352	1 822	1 578	1 309	1 078	839	584	358	159	45	5	0	0
851	Estimates	Southern Africa		913	Subregion	947	2000	5 765	5 930	6 168	5 791	4 960	4 366	3 723	3 184	2 694	2 250	1 719	1 459	1 182	931	668	403	192	52	7	0	0
852	Estimates	Southern Africa		913	Subregion	947	2005	5 833	5 639	5 903	6 148	5 718	4 858	4 226	3 517	2 950	2 486	2 062	1 557	1 288	995	725	451	214	65	9	1	0
853	Estimates	Southern Africa		913	Subregion	947	2010	6 463	5 730	5 615	5 889	6 119	5 643	4 681	3 959	3 261	2 742	2 301	1 878	1 382	1 090	782	502	252	79	12	1	0
854	Estimates	Southern Africa		913	Subregion	947	2015	6 812	6 401	5 724	5 653	5 915	6 058	5 458	4 414	3 754	3 140	2 633	2 187	1 739	1 226	895	565	293	99	17	1	0
855	Estimates	Southern Africa		913	Subregion	947	2020	6 770	6 775	6 384	5 730	5 689	5 936	6 016	5 350	4 270	3 587	2 959	2 442	1 980	1 509	992	644	331	117	21	2	0
856	Estimates	Botswana		72	Country/Area	913	1950	62	55	52	45	36	34	25	18	16	16	12	12	11	8	6	3	1	0	0	0	0
857	Estimates	Botswana		72	Country/Area	913	1955	86	56	52	50	43	34	31	23	17	15	15	11	11	9	6	4	1	0	0	0	0
858	Estimates	Botswana		72	Country/Area	913	1960	96	74	49	48	47	38	29	27	20	15	14	14	10	9	7	4	2	0	0	0	0
859	Estimates	Botswana		72	Country/Area	913	1965	106	86	69	47	46	42	33	25	24	18	14	14	13	9	7	4	2	1	0	0	0
860	Estimates	Botswana		72	Country/Area	913	1970	120	99	81	64	43	43	38	29	23	22	16	13	12	11	7	4	2	1	0	0	0
861	Estimates	Botswana		72	Country/Area	913	1975	140	117	98	80	62	41	42	37	28	21	21	15	12	11	8	4	2	1	0	0	0
862	Estimates	Botswana		72	Country/Area	913	1980	173	143	119	96	75	58	42	43	35	25	21	21	15	13	9	5	2	1	0	0	0
863	Estimates	Botswana		72	Country/Area	913	1985	200	170	142	119	94	74	57	41	42	34	24	20	19	13	10	6	3	1	0	0	0
864	Estimates	Botswana		72	Country/Area	913	1990	209	197	172	147	118	92	75	61	47	45	34	25	22	20	12	6	3	1	0	0	0
865	Estimates	Botswana		72	Country/Area	913	1995	217	206	196	173	146	115	89	74	61	47	44	31	22	20	16	8	3	1	0	0	0
866	Estimates	Botswana		72	Country/Area	913	2000	217	213	206	198	172	142	110	85	73	61	47	40	27	20	17	11	4	1	0	0	0
867	Estimates	Botswana		72	Country/Area	913	2005	234	212	211	204	194	169	138	101	76	67	57	44	35	22	15	11	6	2	0	0	0
868	Estimates	Botswana		72	Country/Area	913	2010	253	231	211	209	200	193	167	131	95	73	65	54	39	30	17	11	6	2	0	0	0
869	Estimates	Botswana		72	Country/Area	913	2015	268	247	225	202	198	187	180	152	115	83	69	63	50	35	24	13	7	3	1	0	0
870	Estimates	Botswana		72	Country/Area	913	2020	272	267	247	226	204	199	187	178	149	112	80	66	59	45	30	19	8	3	1	0	0
871	Estimates	Eswatini		748	Country/Area	913	1950	49	37	32	28	24	21	18	15	13	10	8	7	5	4	2	1	0	0	0	0	0
872	Estimates	Eswatini		748	Country/Area	913	1955	56	44	35	31	26	22	19	16	13	11	9	7	6	4	3	1	0	0	0	0	0
873	Estimates	Eswatini		748	Country/Area	913	1960	62	50	42	34	28	24	20	17	14	12	10	8	6	5	3	2	1	0	0	0	0
874	Estimates	Eswatini		748	Country/Area	913	1965	70	57	49	40	31	25	21	18	15	12	10	9	7	5	3	2	1	0	0	0	0
875	Estimates	Eswatini		748	Country/Area	913	1970	83	65	55	47	37	29	24	20	16	14	11	9	7	6	4	2	1	0	0	0	0
876	Estimates	Eswatini		748	Country/Area	913	1975	102	78	64	53	42	33	26	22	19	15	12	10	8	6	4	2	1	0	0	0	0
877	Estimates	Eswatini		748	Country/Area	913	1980	120	97	77	62	48	38	31	25	21	18	14	11	9	7	5	3	1	0	0	0	0
878	Estimates	Eswatini		748	Country/Area	913	1985	142	116	96	74	55	43	37	32	25	21	17	13	10	7	5	3	1	0	0	0	0
879	Estimates	Eswatini		748	Country/Area	913	1990	147	139	115	94	70	53	43	37	32	25	20	16	12	9	6	4	2	0	0	0	0
880	Estimates	Eswatini		748	Country/Area	913	1995	151	142	137	108	84	63	50	43	37	31	24	19	15	10	7	4	2	1	0	0	0
881	Estimates	Eswatini		748	Country/Area	913	2000	146	146	140	132	98	72	55	46	40	34	28	22	17	13	8	5	2	1	0	0	0
882	Estimates	Eswatini		748	Country/Area	913	2005	144	139	143	127	108	79	63	50	40	34	28	24	19	15	10	6	3	1	0	0	0
883	Estimates	Eswatini		748	Country/Area	913	2010	152	139	137	131	105	90	69	58	44	33	27	23	20	16	11	7	3	1	0	0	0
884	Estimates	Eswatini		748	Country/Area	913	2015	145	149	138	129	114	89	80	64	50	35	26	22	20	17	13	8	4	1	0	0	0
885	Estimates	Eswatini		748	Country/Area	913	2020	144	143	148	129	113	100	83	79	60	44	30	22	20	17	14	9	5	2	0	0	0
886	Estimates	Lesotho		426	Country/Area	913	1950	119	96	81	68	57	49	42	36	32	26	25	22	18	14	10	6	2	1	0	0	0
887	Estimates	Lesotho		426	Country/Area	913	1955	131	109	92	76	60	48	42	38	34	30	25	23	19	15	11	6	3	1	0	0	0
888	Estimates	Lesotho		426	Country/Area	913	1960	146	121	106	87	67	50	41	38	36	33	29	24	21	16	12	7	3	1	0	0	0
889	Estimates	Lesotho		426	Country/Area	913	1965	162	136	118	100	77	57	42	37	36	35	32	28	21	18	13	8	3	1	0	0	0
890	Estimates	Lesotho		426	Country/Area	913	1970	183	151	132	112	91	68	50	39	35	35	34	30	25	18	14	8	4	1	0	0	0
891	Estimates	Lesotho		426	Country/Area	913	1975	211	173	148	127	102	79	59	46	37	34	35	32	27	21	14	9	4	1	0	0	0
892	Estimates	Lesotho		426	Country/Area	913	1980	241	203	171	144	121	94	73	56	45	38	35	34	29	23	17	10	5	1	0	0	0
893	Estimates	Lesotho		426	Country/Area	913	1985	267	234	200	165	133	106	83	68	55	45	40	36	31	26	19	12	5	2	0	0	0
894	Estimates	Lesotho		426	Country/Area	913	1990	277	262	233	194	149	108	87	74	64	56	51	43	34	29	22	13	6	2	0	0	0
895	Estimates	Lesotho		426	Country/Area	913	1995	275	272	261	224	174	132	109	94	79	66	54	44	37	30	24	15	7	2	0	0	0
896	Estimates	Lesotho		426	Country/Area	913	2000	277	267	269	253	207	151	113	97	86	75	64	51	39	31	25	16	8	2	0	0	0
897	Estimates	Lesotho		426	Country/Area	913	2005	264	237	241	245	224	173	121	92	81	73	63	53	41	31	26	18	9	3	1	0	0
898	Estimates	Lesotho		426	Country/Area	913	2010	250	228	219	227	225	194	142	98	77	72	67	57	46	34	24	19	12	4	1	0	0
899	Estimates	Lesotho		426	Country/Area	913	2015	244	220	224	216	208	191	166	129	97	80	73	63	50	38	26	18	11	5	1	0	0
900	Estimates	Lesotho		426	Country/Area	913	2020	254	225	212	217	204	191	175	153	119	91	75	66	55	42	30	19	10	5	1	0	0
901	Estimates	Namibia		516	Country/Area	913	1950	81	64	54	49	47	40	35	30	25	22	18	14	13	9	7	3	1	0	0	0	0
902	Estimates	Namibia		516	Country/Area	913	1955	94	72	62	53	47	45	38	33	28	23	20	16	12	10	7	4	2	0	0	0	0
903	Estimates	Namibia		516	Country/Area	913	1960	106	86	70	60	51	46	43	36	31	26	22	19	14	10	8	4	2	1	0	0	0
904	Estimates	Namibia		516	Country/Area	913	1965	121	99	84	69	59	49	44	41	34	29	24	20	16	12	8	5	2	1	0	0	0
905	Estimates	Namibia		516	Country/Area	913	1970	141	115	97	83	67	57	47	42	39	32	27	22	17	14	9	5	2	1	0	0	0
906	Estimates	Namibia		516	Country/Area	913	1975	173	135	113	96	81	65	55	45	40	37	30	25	20	15	10	6	2	1	0	0	0
907	Estimates	Namibia		516	Country/Area	913	1980	193	166	132	109	87	71	56	48	40	36	33	27	22	16	11	7	3	1	0	0	0
908	Estimates	Namibia		516	Country/Area	913	1985	211	187	164	129	103	80	64	51	44	37	33	30	24	18	13	7	3	1	0	0	0
909	Estimates	Namibia		516	Country/Area	913	1990	241	208	186	165	133	108	84	67	52	44	36	31	28	21	15	9	4	1	0	0	0
910	Estimates	Namibia		516	Country/Area	913	1995	261	236	206	183	160	127	103	80	63	49	41	33	28	24	16	10	4	1	0	0	0
911	Estimates	Namibia		516	Country/Area	913	2000	265	255	233	204	178	151	117	94	72	57	44	36	29	23	18	11	5	1	0	0	0
912	Estimates	Namibia		516	Country/Area	913	2005	256	258	251	227	193	164	136	104	84	67	53	40	33	27	21	14	8	2	0	0	0
913	Estimates	Namibia		516	Country/Area	913	2010	288	250	255	245	217	178	149	123	97	81	64	48	36	31	24	17	11	4	1	0	0
914	Estimates	Namibia		516	Country/Area	913	2015	323	284	248	251	237	206	167	138	113	89	74	57	42	31	24	17	10	4	1	0	0
915	Estimates	Namibia		516	Country/Area	913	2020	336	318	282	245	244	228	197	159	131	107	82	68	51	36	24	17	9	4	1	0	0
916	Estimates	South Africa		710	Country/Area	913	1950	2 024	1 704	1 485	1 336	1 200	1 052	962	825	715	566	488	393	323	228	159	79	53	29	7	1	0
917	Estimates	South Africa		710	Country/Area	913	1955	2 503	1 856	1 651	1 449	1 296	1 157	1 010	918	781	671	525	444	345	268	171	101	38	17	5	1	0
918	Estimates	South Africa		710	Country/Area	913	1960	2 832	2 332	1 808	1 617	1 412	1 255	1 115	967	872	735	624	478	391	287	201	109	49	12	3	0	0
919	Estimates	South Africa		710	Country/Area	913	1965	3 180	2 663	2 280	1 780	1 594	1 390	1 228	1 082	929	829	689	572	424	327	217	129	53	15	2	0	0
920	Estimates	South Africa		710	Country/Area	913	1970	3 539	3 019	2 613	2 251	1 768	1 587	1 377	1 208	1 053	892	784	637	512	357	250	140	64	17	2	0	0
921	Estimates	South Africa		710	Country/Area	913	1975	4 000	3 401	2 975	2 585	2 231	1 761	1 579	1 360	1 179	1 015	847	727	572	433	274	163	69	20	2	0	0
922	Estimates	South Africa		710	Country/Area	913	1980	4 429	3 882	3 358	2 943	2 548	2 193	1 726	1 538	1 314	1 128	958	784	653	484	334	179	81	21	3	0	0
923	Estimates	South Africa		710	Country/Area	913	1985	5 139	4 338	3 841	3 330	2 918	2 528	2 171	1 700	1 499	1 268	1 073	893	709	558	376	221	90	25	3	0	0
924	Estimates	South Africa		710	Country/Area	913	1990	5 429	5 046	4 289	3 798	3 273	2 852	2 461	2 105	1 639	1 435	1 199	1 001	813	613	442	256	115	29	4	0	0
925	Estimates	South Africa		710	Country/Area	913	1995	5 115	5 350	5 006	4 279	3 830	3 339	2 915	2 502	2 112	1 629	1 415	1 181	977	755	520	321	143	40	5	0	0
926	Estimates	South Africa		710	Country/Area	913	2000	4 859	5 048	5 320	5 004	4 305	3 849	3 327	2 862	2 422	2 024	1 537	1 310	1 070	844	601	360	173	47	6	0	0
927	Estimates	South Africa		710	Country/Area	913	2005	4 937	4 793	5 057	5 346	4 998	4 272	3 768	3 169	2 669	2 246	1 861	1 397	1 160	901	653	401	188	57	7	0	0
928	Estimates	South Africa		710	Country/Area	913	2010	5 520	4 883	4 794	5 077	5 373	4 988	4 155	3 548	2 948	2 483	2 079	1 696	1 239	980	706	449	220	67	10	1	0
929	Estimates	South Africa		710	Country/Area	913	2015	5 832	5 502	4 889	4 856	5 158	5 385	4 865	3 932	3 378	2 853	2 392	1 982	1 578	1 107	807	510	261	86	14	1	0
930	Estimates	South Africa		710	Country/Area	913	2020	5 765	5 821	5 496	4 913	4 924	5 217	5 374	4 781	3 810	3 233	2 692	2 219	1 795	1 370	895	581	298	104	18	1	0
931	Estimates	Western Africa		914	Subregion	947	1950	11 828	9 479	8 157	7 120	6 208	5 407	4 671	3 954	3 343	2 794	2 378	1 913	1 446	1 030	653	337	129	24	3	0	0
932	Estimates	Western Africa		914	Subregion	947	1955	12 971	10 182	9 016	7 843	6 747	5 827	5 065	4 360	3 666	3 073	2 525	2 081	1 576	1 075	649	315	110	24	3	0	0
933	Estimates	Western Africa		914	Subregion	947	1960	14 610	11 298	9 729	8 698	7 462	6 361	5 482	4 749	4 061	3 387	2 794	2 227	1 735	1 192	697	328	110	24	3	0	0
934	Estimates	Western Africa		914	Subregion	947	1965	16 562	12 896	10 838	9 420	8 317	7 076	6 017	5 167	4 447	3 772	3 097	2 482	1 875	1 334	792	365	121	25	3	0	0
935	Estimates	Western Africa		914	Subregion	947	1970	18 760	14 790	12 437	10 524	9 021	7 882	6 686	5 671	4 845	4 142	3 463	2 769	2 111	1 464	908	431	142	30	4	0	0
936	Estimates	Western Africa		914	Subregion	947	1975	21 735	16 911	14 296	12 087	10 096	8 602	7 512	6 352	5 359	4 546	3 831	3 119	2 377	1 672	1 018	510	175	37	5	0	0
937	Estimates	Western Africa		914	Subregion	947	1980	25 339	19 853	16 446	13 935	11 634	9 723	8 286	7 166	6 014	5 048	4 232	3 470	2 698	1 908	1 187	589	215	48	6	0	0
938	Estimates	Western Africa		914	Subregion	947	1985	29 023	23 323	19 316	16 025	13 379	11 080	9 229	7 846	6 778	5 657	4 695	3 859	3 042	2 207	1 391	712	261	62	8	1	0
939	Estimates	Western Africa		914	Subregion	947	1990	32 367	26 811	22 718	18 799	15 400	12 861	10 627	8 782	7 442	6 396	5 276	4 287	3 391	2 502	1 622	845	320	76	11	1	0
940	Estimates	Western Africa		914	Subregion	947	1995	36 044	29 953	26 094	22 151	18 132	14 765	12 316	10 168	8 368	7 039	5 973	4 819	3 767	2 788	1 839	987	382	95	13	1	0
941	Estimates	Western Africa		914	Subregion	947	2000	40 949	33 658	29 248	25 482	21 364	17 423	14 172	11 785	9 679	7 913	6 576	5 458	4 233	3 091	2 040	1 110	440	111	16	1	0
942	Estimates	Western Africa		914	Subregion	947	2005	46 843	38 582	32 837	28 532	24 510	20 453	16 656	13 500	11 180	9 124	7 369	5 989	4 772	3 451	2 244	1 218	488	125	18	2	0
943	Estimates	Western Africa		914	Subregion	947	2010	53 228	44 660	37 706	32 125	27 576	23 539	19 613	15 949	12 880	10 603	8 548	6 757	5 281	3 936	2 546	1 372	554	144	21	2	0
944	Estimates	Western Africa		914	Subregion	947	2015	59 676	51 165	43 745	36 952	31 116	26 537	22 615	18 816	15 248	12 244	9 966	7 873	6 000	4 399	2 944	1 585	640	169	26	2	0
945	Estimates	Western Africa		914	Subregion	947	2020	65 305	57 765	50 265	43 015	36 023	30 175	25 672	21 833	18 098	14 582	11 580	9 243	7 051	5 055	3 338	1 869	757	202	31	3	0
946	Estimates	Benin		204	Country/Area	914	1950	309	264	221	193	170	153	141	130	122	111	101	89	75	63	52	42	17	3	0	0	0
947	Estimates	Benin		204	Country/Area	914	1955	340	267	252	212	180	155	141	130	120	111	100	88	73	55	40	25	13	3	0	0	0
948	Estimates	Benin		204	Country/Area	914	1960	383	298	256	242	199	166	143	130	120	110	101	89	74	55	36	20	8	3	0	0	0
949	Estimates	Benin		204	Country/Area	914	1965	442	341	287	247	229	184	153	133	120	110	100	90	75	57	37	19	7	2	0	0	0
950	Estimates	Benin		204	Country/Area	914	1970	508	395	327	277	235	215	172	143	123	111	101	90	78	60	41	22	9	2	0	0	0
951	Estimates	Benin		204	Country/Area	914	1975	583	460	382	317	265	222	203	162	134	115	103	92	79	64	45	26	11	3	1	0	0
952	Estimates	Benin		204	Country/Area	914	1980	681	534	446	372	306	253	211	192	153	126	107	94	81	66	48	29	14	4	1	0	0
953	Estimates	Benin		204	Country/Area	914	1985	792	630	520	436	361	294	243	202	183	145	118	98	84	68	50	32	16	5	1	0	0
954	Estimates	Benin		204	Country/Area	914	1990	920	742	617	511	426	350	285	234	194	175	137	110	89	72	54	35	18	6	1	0	0
955	Estimates	Benin		204	Country/Area	914	1995	1 073	874	732	614	513	430	353	286	233	191	170	130	101	78	58	39	20	8	2	0	0
956	Estimates	Benin		204	Country/Area	914	2000	1 221	1 020	859	721	602	500	419	343	276	223	181	158	119	88	62	41	22	9	2	0	0
957	Estimates	Benin		204	Country/Area	914	2005	1 377	1 168	1 003	848	712	593	492	410	334	267	213	170	145	103	70	44	23	9	2	0	0
958	Estimates	Benin		204	Country/Area	914	2010	1 559	1 325	1 150	987	826	688	572	474	394	320	253	199	155	126	83	50	25	10	3	0	0
959	Estimates	Benin		204	Country/Area	914	2015	1 739	1 507	1 306	1 134	965	802	667	554	458	379	305	237	183	136	102	59	29	11	3	0	0
960	Estimates	Benin		204	Country/Area	914	2020	1 908	1 689	1 488	1 291	1 116	946	785	651	539	443	363	287	219	161	111	74	35	13	3	1	0
961	Estimates	Burkina Faso		854	Country/Area	914	1950	692	560	493	440	392	346	302	259	215	176	139	107	77	51	26	3	5	1	0	0	0
962	Estimates	Burkina Faso		854	Country/Area	914	1955	734	586	531	468	399	347	307	269	231	191	155	118	85	54	30	11	1	1	0	0	0
963	Estimates	Burkina Faso		854	Country/Area	914	1960	806	631	559	506	428	356	309	275	242	207	169	133	95	62	33	14	3	0	0	0	0
964	Estimates	Burkina Faso		854	Country/Area	914	1965	881	701	603	532	460	377	313	274	246	217	184	146	109	71	39	16	4	1	0	0	0
965	Estimates	Burkina Faso		854	Country/Area	914	1970	987	775	673	577	487	410	335	279	247	222	194	161	122	83	46	20	6	1	0	0	0
966	Estimates	Burkina Faso		854	Country/Area	914	1975	1 100	874	748	645	529	433	363	299	251	223	200	171	136	94	56	25	7	1	0	0	0
967	Estimates	Burkina Faso		854	Country/Area	914	1980	1 278	984	848	717	591	467	381	323	268	226	201	177	146	108	66	31	10	2	0	0	0
968	Estimates	Burkina Faso		854	Country/Area	914	1985	1 476	1 167	963	821	668	533	418	343	294	245	207	181	155	120	80	40	14	3	0	0	0
969	Estimates	Burkina Faso		854	Country/Area	914	1990	1 663	1 358	1 143	936	774	614	488	384	317	272	226	188	159	128	89	49	18	4	0	0	0
970	Estimates	Burkina Faso		854	Country/Area	914	1995	1 891	1 534	1 329	1 115	890	723	571	454	358	295	252	206	165	131	95	54	22	5	1	0	0
971	Estimates	Burkina Faso		854	Country/Area	914	2000	2 172	1 756	1 501	1 298	1 065	837	678	536	426	334	274	230	181	136	97	57	24	6	1	0	0
972	Estimates	Burkina Faso		854	Country/Area	914	2005	2 486	2 033	1 722	1 470	1 248	1 012	792	641	506	401	312	251	203	150	101	59	26	7	1	0	0
973	Estimates	Burkina Faso		854	Country/Area	914	2010	2 843	2 371	2 000	1 691	1 421	1 194	966	756	611	480	377	288	224	171	114	64	28	8	1	0	0
974	Estimates	Burkina Faso		854	Country/Area	914	2015	3 161	2 755	2 338	1 968	1 642	1 367	1 147	927	724	583	454	350	259	190	132	73	31	9	1	0	0
975	Estimates	Burkina Faso		854	Country/Area	914	2020	3 472	3 080	2 723	2 307	1 920	1 588	1 320	1 108	893	694	554	424	317	222	148	86	36	10	2	0	0
976	Estimates	Cabo Verde		132	Country/Area	914	1950	19	17	22	21	17	10	10	11	13	8	7	4	5	5	4	3	1	0	0	0	0
977	Estimates	Cabo Verde		132	Country/Area	914	1955	38	18	16	20	19	15	9	10	11	12	7	6	4	4	4	2	1	0	0	0	0
978	Estimates	Cabo Verde		132	Country/Area	914	1960	37	32	16	14	17	15	13	8	8	9	10	6	5	3	3	2	1	1	0	0	0
979	Estimates	Cabo Verde		132	Country/Area	914	1965	44	35	31	16	13	16	14	13	7	8	8	9	6	4	2	2	1	0	0	0	0
980	Estimates	Cabo Verde		132	Country/Area	914	1970	49	45	36	30	15	12	15	14	12	7	7	8	8	5	3	1	1	0	0	0	0
981	Estimates	Cabo Verde		132	Country/Area	914	1975	46	43	41	30	24	11	9	12	12	10	6	6	7	7	3	2	1	0	0	0	0
982	Estimates	Cabo Verde		132	Country/Area	914	1980	49	43	42	40	24	17	8	7	10	10	9	5	5	5	5	2	1	0	0	0	0
983	Estimates	Cabo Verde		132	Country/Area	914	1985	56	45	39	39	36	20	15	7	6	10	10	9	5	5	4	3	1	0	0	0	0
984	Estimates	Cabo Verde		132	Country/Area	914	1990	63	52	41	36	31	27	17	14	7	7	10	9	8	5	4	3	2	0	0	0	0
985	Estimates	Cabo Verde		132	Country/Area	914	1995	64	61	51	40	33	30	26	17	14	7	7	10	9	8	4	3	2	1	0	0	0
986	Estimates	Cabo Verde		132	Country/Area	914	2000	59	64	61	50	37	30	27	26	17	13	7	7	10	9	7	3	2	1	0	0	0
987	Estimates	Cabo Verde		132	Country/Area	914	2005	55	56	63	60	48	34	28	26	24	16	13	6	7	10	8	5	2	1	0	0	0
988	Estimates	Cabo Verde		132	Country/Area	914	2010	52	52	55	60	53	44	35	30	27	24	17	12	6	6	8	7	4	1	0	0	0
989	Estimates	Cabo Verde		132	Country/Area	914	2015	54	51	52	51	54	52	45	36	29	26	23	16	12	6	6	6	4	2	0	0	0
990	Estimates	Cabo Verde		132	Country/Area	914	2020	52	53	51	49	46	52	53	46	36	29	25	23	15	11	5	4	4	2	1	0	0
991	Estimates	Côte d'Ivoire		384	Country/Area	914	1950	453	363	317	277	238	203	172	144	120	98	78	61	44	30	18	9	3	1	0	0	0
992	Estimates	Côte d'Ivoire		384	Country/Area	914	1955	572	364	333	307	275	237	201	168	139	114	92	72	54	37	23	12	5	1	0	0	0
993	Estimates	Côte d'Ivoire		384	Country/Area	914	1960	675	480	341	329	312	279	239	199	164	134	108	85	64	45	28	15	6	2	0	0	0
994	Estimates	Côte d'Ivoire		384	Country/Area	914	1965	809	594	460	352	355	335	294	245	200	161	128	101	76	54	34	18	8	2	0	0	0
995	Estimates	Côte d'Ivoire		384	Country/Area	914	1970	980	733	575	469	379	378	348	297	243	195	154	120	90	64	41	22	9	3	0	0	0
996	Estimates	Côte d'Ivoire		384	Country/Area	914	1975	1 236	913	720	606	534	440	419	370	307	245	192	147	110	78	50	28	12	3	1	0	0
997	Estimates	Côte d'Ivoire		384	Country/Area	914	1980	1 565	1 170	901	752	672	594	482	442	379	308	240	183	136	95	61	34	14	4	1	0	0
998	Estimates	Côte d'Ivoire		384	Country/Area	914	1985	1 849	1 494	1 157	934	821	735	637	507	451	379	301	229	168	118	75	41	18	5	1	0	0
999	Estimates	Côte d'Ivoire		384	Country/Area	914	1990	2 132	1 771	1 476	1 176	980	861	759	646	506	442	365	284	209	145	93	51	22	6	1	0	0
1000	Estimates	Côte d'Ivoire		384	Country/Area	914	1995	2 456	2 046	1 751	1 499	1 229	1 026	886	765	639	493	423	341	257	179	114	62	27	7	1	0	0
1001	Estimates	Côte d'Ivoire		384	Country/Area	914	2000	2 814	2 349	2 017	1 746	1 503	1 225	1 009	857	728	600	457	384	300	214	136	74	31	9	1	0	0
1002	Estimates	Côte d'Ivoire		384	Country/Area	914	2005	3 110	2 688	2 301	1 952	1 647	1 394	1 124	917	774	655	535	401	327	242	156	85	35	9	1	0	0
1003	Estimates	Côte d'Ivoire		384	Country/Area	914	2010	3 336	2 987	2 634	2 241	1 865	1 554	1 307	1 047	848	711	594	477	345	264	176	96	39	10	1	0	0
1004	Estimates	Côte d'Ivoire		384	Country/Area	914	2015	3 706	3 236	2 943	2 591	2 181	1 799	1 488	1 243	986	793	656	537	417	284	197	111	46	12	1	0	0
1005	Estimates	Côte d'Ivoire		384	Country/Area	914	2020	4 131	3 619	3 199	2 906	2 538	2 123	1 741	1 431	1 185	932	739	599	475	347	215	127	55	14	2	0	0
1006	Estimates	Gambia		270	Country/Area	914	1950	56	43	35	31	27	24	18	16	13	11	9	7	6	4	2	1	0	0	0	0	0
1007	Estimates	Gambia		270	Country/Area	914	1955	58	46	41	34	29	26	22	17	14	12	10	8	6	4	2	1	0	0	0	0	0
1008	Estimates	Gambia		270	Country/Area	914	1960	64	48	43	40	33	29	25	21	16	13	11	9	6	4	2	1	0	0	0	0	0
1009	Estimates	Gambia		270	Country/Area	914	1965	70	53	45	42	39	32	28	24	20	15	12	10	7	5	3	1	0	0	0	0	0
1010	Estimates	Gambia		270	Country/Area	914	1970	83	62	51	45	43	39	31	27	22	19	13	11	8	5	3	1	0	0	0	0	0
1011	Estimates	Gambia		270	Country/Area	914	1975	97	74	60	51	47	44	39	31	26	21	17	12	9	6	4	2	0	0	0	0	0
1012	Estimates	Gambia		270	Country/Area	914	1980	118	88	72	61	55	49	43	37	30	24	20	16	10	7	4	2	1	0	0	0	0
1013	Estimates	Gambia		270	Country/Area	914	1985	139	108	86	73	65	58	48	42	36	28	23	18	14	9	5	3	1	0	0	0	0
1014	Estimates	Gambia		270	Country/Area	914	1990	178	132	108	93	94	82	60	47	40	34	27	21	16	12	6	3	1	0	0	0	0
1015	Estimates	Gambia		270	Country/Area	914	1995	216	171	131	109	96	92	75	54	43	38	32	25	19	14	9	4	2	0	0	0	0
1016	Estimates	Gambia		270	Country/Area	914	2000	243	208	169	132	114	97	84	66	46	38	34	29	22	16	10	5	2	0	0	0	0
1017	Estimates	Gambia		270	Country/Area	914	2005	276	234	205	169	137	115	92	79	61	43	35	32	26	19	12	6	3	1	0	0	0
1018	Estimates	Gambia		270	Country/Area	914	2010	318	263	229	204	169	135	110	86	73	57	41	33	29	22	14	8	3	1	0	0	0
1019	Estimates	Gambia		270	Country/Area	914	2015	365	305	258	228	204	167	129	103	81	69	54	38	29	24	17	9	4	1	0	0	0
1020	Estimates	Gambia		270	Country/Area	914	2020	410	353	300	257	228	201	160	123	98	76	66	50	34	25	19	11	5	1	0	0	0
1021	Estimates	Ghana		288	Country/Area	914	1950	944	732	616	527	438	370	309	258	213	174	140	110	82	58	37	19	7	2	0	0	0
1022	Estimates	Ghana		288	Country/Area	914	1955	974	861	711	604	516	430	363	301	249	203	163	127	95	65	40	20	7	2	0	0	0
1023	Estimates	Ghana		288	Country/Area	914	1960	1 191	898	838	698	593	506	421	353	290	238	191	149	111	76	46	23	8	2	0	0	0
1024	Estimates	Ghana		288	Country/Area	914	1965	1 445	1 107	877	823	681	577	492	408	340	277	223	175	130	90	55	27	10	2	0	0	0
1025	Estimates	Ghana		288	Country/Area	914	1970	1 647	1 339	1 075	845	766	614	516	443	368	308	250	199	150	105	65	32	11	2	0	0	0
1026	Estimates	Ghana		288	Country/Area	914	1975	1 822	1 544	1 308	1 047	800	715	572	482	414	344	285	227	173	123	76	38	14	3	0	0	0
1027	Estimates	Ghana		288	Country/Area	914	1980	1 975	1 706	1 504	1 266	964	695	614	487	419	370	311	255	196	141	89	45	16	4	0	0	0
1028	Estimates	Ghana		288	Country/Area	914	1985	2 229	1 878	1 676	1 480	1 234	935	676	595	468	400	349	287	227	164	105	55	21	5	1	0	0
1029	Estimates	Ghana		288	Country/Area	914	1990	2 546	2 136	1 848	1 649	1 441	1 195	906	654	573	448	379	324	257	191	124	67	26	6	1	0	0
1030	Estimates	Ghana		288	Country/Area	914	1995	2 797	2 458	2 108	1 826	1 618	1 408	1 166	882	634	552	427	354	293	220	148	81	32	8	1	0	0
1031	Estimates	Ghana		288	Country/Area	914	2000	3 065	2 701	2 418	2 070	1 767	1 552	1 349	1 119	846	604	521	395	317	246	166	93	38	10	1	0	0
1032	Estimates	Ghana		288	Country/Area	914	2005	3 281	2 974	2 659	2 387	2 031	1 728	1 515	1 313	1 084	813	573	484	355	267	187	105	44	11	2	0	0
1033	Estimates	Ghana		288	Country/Area	914	2010	3 588	3 206	2 942	2 640	2 370	2 019	1 715	1 496	1 287	1 053	781	540	441	305	208	122	52	14	2	0	0
1034	Estimates	Ghana		288	Country/Area	914	2015	3 952	3 515	3 169	2 908	2 591	2 316	1 970	1 670	1 452	1 242	1 006	732	490	379	238	137	61	18	3	0	0
1035	Estimates	Ghana		288	Country/Area	914	2020	4 169	3 888	3 480	3 137	2 860	2 538	2 266	1 924	1 626	1 405	1 189	946	667	424	298	158	70	21	4	0	0
1036	Estimates	Guinea		324	Country/Area	914	1950	438	359	321	290	263	236	208	181	151	129	108	91	77	69	52	26	10	2	0	0	0
1037	Estimates	Guinea		324	Country/Area	914	1955	539	379	343	310	275	247	221	194	167	139	116	94	75	57	42	24	8	2	0	0	0
1038	Estimates	Guinea		324	Country/Area	914	1960	580	469	362	331	294	259	232	207	181	154	126	102	78	55	36	20	7	1	0	0	0
1039	Estimates	Guinea		324	Country/Area	914	1965	623	508	450	351	315	277	244	218	193	167	141	111	85	59	36	18	7	1	0	0	0
1040	Estimates	Guinea		324	Country/Area	914	1970	677	547	488	436	335	298	262	230	204	179	153	125	93	64	38	18	6	1	0	0	0
1041	Estimates	Guinea		324	Country/Area	914	1975	753	596	526	468	405	302	268	238	209	186	161	134	104	71	42	19	6	1	0	0	0
1042	Estimates	Guinea		324	Country/Area	914	1980	862	672	575	500	423	356	264	238	213	188	167	142	113	80	48	23	7	1	0	0	0
1043	Estimates	Guinea		324	Country/Area	914	1985	999	779	652	553	464	388	330	246	224	200	175	151	123	91	57	27	9	2	0	0	0
1044	Estimates	Guinea		324	Country/Area	914	1990	1 171	920	766	643	541	452	377	320	238	215	190	162	135	104	68	36	13	3	0	0	0
1045	Estimates	Guinea		324	Country/Area	914	1995	1 341	1 089	906	745	604	499	421	356	303	224	202	175	146	115	80	44	17	4	0	0	0
1046	Estimates	Guinea		324	Country/Area	914	2000	1 501	1 258	1 068	877	696	554	458	389	331	282	207	184	155	121	86	50	20	5	1	0	0
1047	Estimates	Guinea		324	Country/Area	914	2005	1 630	1 408	1 226	1 027	801	608	479	401	346	298	254	183	158	125	87	51	21	6	1	0	0
1048	Estimates	Guinea		324	Country/Area	914	2010	1 772	1 558	1 377	1 174	933	712	553	441	372	322	276	232	162	132	94	54	23	6	1	0	0
1049	Estimates	Guinea		324	Country/Area	914	2015	1 913	1 707	1 529	1 330	1 085	847	658	515	412	348	300	253	207	136	100	59	26	7	1	0	0
1050	Estimates	Guinea		324	Country/Area	914	2020	2 100	1 866	1 688	1 512	1 305	1 061	828	642	500	398	333	282	230	178	106	65	29	8	1	0	0
1051	Estimates	Guinea-Bissau		624	Country/Area	914	1950	82	65	54	50	47	46	42	37	30	21	18	14	11	9	6	3	1	0	0	0	0
1052	Estimates	Guinea-Bissau		624	Country/Area	914	1955	98	69	61	50	46	44	42	38	34	27	19	16	11	9	6	4	1	0	0	0	0
1053	Estimates	Guinea-Bissau		624	Country/Area	914	1960	99	83	64	57	47	43	41	39	35	30	24	17	14	9	6	4	2	0	0	0	0
1054	Estimates	Guinea-Bissau		624	Country/Area	914	1965	103	84	77	60	53	44	40	37	35	31	27	21	14	11	7	4	2	1	0	0	0
1055	Estimates	Guinea-Bissau		624	Country/Area	914	1970	113	90	80	74	57	50	41	37	34	32	28	24	18	11	8	4	2	1	0	0	0
1056	Estimates	Guinea-Bissau		624	Country/Area	914	1975	127	99	85	76	70	53	47	38	34	31	29	25	21	15	8	5	2	1	0	0	0
1057	Estimates	Guinea-Bissau		624	Country/Area	914	1980	144	109	87	76	69	64	46	39	30	26	23	20	17	14	9	5	2	1	0	0	0
1058	Estimates	Guinea-Bissau		624	Country/Area	914	1985	168	128	102	82	71	65	59	43	35	27	23	20	17	13	10	6	2	1	0	0	0
1059	Estimates	Guinea-Bissau		624	Country/Area	914	1990	181	151	121	97	77	67	60	55	39	32	24	21	17	13	10	6	3	1	0	0	0
1060	Estimates	Guinea-Bissau		624	Country/Area	914	1995	195	164	143	115	92	72	62	56	51	36	29	22	18	14	10	6	3	1	0	0	0
1061	Estimates	Guinea-Bissau		624	Country/Area	914	2000	208	180	158	137	108	85	66	56	48	45	31	26	19	15	10	6	3	1	0	0	0
1062	Estimates	Guinea-Bissau		624	Country/Area	914	2005	225	193	174	153	130	101	81	62	52	45	41	28	22	15	11	7	3	1	0	0	0
1063	Estimates	Guinea-Bissau		624	Country/Area	914	2010	255	214	188	170	148	125	96	77	58	48	41	37	25	18	12	7	3	1	0	0	0
1064	Estimates	Guinea-Bissau		624	Country/Area	914	2015	285	246	210	185	166	144	120	92	73	55	45	38	33	21	14	7	3	1	0	0	0
1065	Estimates	Guinea-Bissau		624	Country/Area	914	2020	305	277	243	207	181	161	139	116	88	69	51	41	33	27	16	9	4	1	0	0	0
1066	Estimates	Liberia		430	Country/Area	914	1950	145	129	112	97	85	74	62	52	42	35	29	23	17	13	8	4	2	1	0	0	0
1067	Estimates	Liberia		430	Country/Area	914	1955	173	122	120	107	92	79	69	57	47	38	31	25	20	14	9	5	2	1	0	0	0
1068	Estimates	Liberia		430	Country/Area	914	1960	197	148	115	115	102	87	75	64	52	43	35	28	22	16	10	6	3	1	0	0	0
1069	Estimates	Liberia		430	Country/Area	914	1965	222	170	140	111	111	97	82	70	60	48	39	31	24	18	12	6	3	1	0	0	0
1070	Estimates	Liberia		430	Country/Area	914	1970	252	196	163	136	107	106	92	78	65	55	44	36	27	20	13	7	3	1	0	0	0
1071	Estimates	Liberia		430	Country/Area	914	1975	293	227	189	159	132	103	101	88	73	61	51	40	31	22	15	8	4	1	0	0	0
1072	Estimates	Liberia		430	Country/Area	914	1980	342	269	221	186	155	128	100	98	84	70	58	47	36	26	17	10	4	1	0	0	0
1073	Estimates	Liberia		430	Country/Area	914	1985	397	315	261	217	181	151	124	96	94	80	66	53	42	30	20	11	5	1	0	0	0
1074	Estimates	Liberia		430	Country/Area	914	1990	366	307	259	216	178	149	123	101	77	76	64	51	40	31	20	11	5	1	0	0	0
1075	Estimates	Liberia		430	Country/Area	914	1995	340	290	261	221	183	150	125	103	84	63	62	51	40	30	21	12	5	2	0	0	0
1076	Estimates	Liberia		430	Country/Area	914	2000	485	386	345	310	262	217	178	147	121	98	74	70	57	42	29	17	8	2	0	0	0
1077	Estimates	Liberia		430	Country/Area	914	2005	551	455	373	335	299	251	207	168	138	113	90	67	62	47	32	19	9	2	0	0	0
1078	Estimates	Liberia		430	Country/Area	914	2010	641	561	472	388	346	308	258	211	171	140	113	89	64	56	39	22	10	3	0	0	0
1079	Estimates	Liberia		430	Country/Area	914	2015	693	630	559	470	385	342	303	253	206	166	134	106	81	56	44	27	12	3	0	0	0
1080	Estimates	Liberia		430	Country/Area	914	2020	740	678	623	552	463	378	334	296	245	199	158	126	97	71	45	31	15	5	1	0	0
1081	Estimates	Mali		466	Country/Area	914	1950	741	594	497	452	417	382	352	307	258	209	155	120	92	65	41	20	6	1	0	0	0
1082	Estimates	Mali		466	Country/Area	914	1955	845	603	559	472	417	378	346	320	277	231	183	131	94	63	36	16	5	1	0	0	0
1083	Estimates	Mali		466	Country/Area	914	1960	891	689	569	532	434	377	341	313	288	248	203	155	103	65	36	15	4	1	0	0	0
1084	Estimates	Mali		466	Country/Area	914	1965	949	725	651	540	488	390	338	307	282	258	218	173	123	72	37	15	4	1	0	0	0
1085	Estimates	Mali		466	Country/Area	914	1970	1 035	780	689	620	496	438	349	304	277	253	229	188	139	89	43	17	4	1	0	0	0
1086	Estimates	Mali		466	Country/Area	914	1975	1 157	873	747	661	577	450	399	317	277	252	228	200	156	105	57	21	5	1	0	0	0
1087	Estimates	Mali		466	Country/Area	914	1980	1 287	996	841	716	608	517	401	359	286	250	227	201	169	120	71	30	8	1	0	0	0
1088	Estimates	Mali		466	Country/Area	914	1985	1 438	1 133	966	809	659	543	462	359	325	260	227	202	172	136	87	41	12	2	0	0	0
1089	Estimates	Mali		466	Country/Area	914	1990	1 577	1 275	1 096	913	708	541	442	386	305	284	228	198	174	144	103	54	18	3	0	0	0
1090	Estimates	Mali		466	Country/Area	914	1995	1 801	1 427	1 244	1 064	862	652	494	406	357	282	263	207	176	147	109	65	25	5	1	0	0
1091	Estimates	Mali		466	Country/Area	914	2000	2 067	1 640	1 391	1 210	1 011	806	606	459	378	333	262	239	184	148	110	67	29	7	1	0	0
1092	Estimates	Mali		466	Country/Area	914	2005	2 464	1 919	1 605	1 360	1 167	969	772	580	438	359	314	241	213	154	111	68	31	9	1	0	0
1093	Estimates	Mali		466	Country/Area	914	2010	2 928	2 335	1 884	1 574	1 316	1 118	927	738	553	416	339	291	217	181	118	71	33	9	1	0	0
1094	Estimates	Mali		466	Country/Area	914	2015	3 270	2 801	2 291	1 838	1 496	1 227	1 041	867	692	518	387	311	259	182	138	75	34	10	2	0	0
1095	Estimates	Mali		466	Country/Area	914	2020	3 606	3 155	2 759	2 250	1 776	1 428	1 167	993	827	659	489	360	280	221	141	90	37	11	2	0	0
1096	Estimates	Mauritania		478	Country/Area	914	1950	115	91	79	70	60	51	43	36	30	24	19	14	9	5	3	1	0	0	0	0	0
1097	Estimates	Mauritania		478	Country/Area	914	1955	132	102	88	77	67	57	48	41	34	28	22	17	12	7	4	2	0	0	0	0	0
1098	Estimates	Mauritania		478	Country/Area	914	1960	159	119	99	86	75	64	54	46	38	32	26	20	14	9	5	2	1	0	0	0	0
1099	Estimates	Mauritania		478	Country/Area	914	1965	184	146	117	97	84	72	61	52	44	36	30	23	17	12	7	3	1	0	0	0	0
1100	Estimates	Mauritania		478	Country/Area	914	1970	213	172	143	115	94	81	69	58	50	42	34	27	20	14	9	4	2	0	0	0	0
1101	Estimates	Mauritania		478	Country/Area	914	1975	242	199	169	141	112	91	76	65	56	48	39	31	24	17	11	6	2	1	0	0	0
1102	Estimates	Mauritania		478	Country/Area	914	1980	275	229	197	167	137	108	87	73	62	53	45	36	28	20	13	7	3	1	0	0	0
1103	Estimates	Mauritania		478	Country/Area	914	1985	313	262	226	194	162	132	103	83	70	59	50	41	32	23	16	9	4	1	0	0	0
1104	Estimates	Mauritania		478	Country/Area	914	1990	353	300	259	222	185	152	123	96	78	66	55	46	37	27	18	11	5	2	0	0	0
1105	Estimates	Mauritania		478	Country/Area	914	1995	389	341	297	254	212	174	142	115	90	73	61	51	41	31	21	12	6	2	0	0	0
1106	Estimates	Mauritania		478	Country/Area	914	2000	433	375	338	292	244	200	164	134	109	85	69	57	46	35	25	15	7	2	0	0	0
1107	Estimates	Mauritania		478	Country/Area	914	2005	486	419	372	335	288	239	195	160	131	106	82	64	51	40	28	17	8	3	1	0	0
1108	Estimates	Mauritania		478	Country/Area	914	2010	552	473	417	370	333	286	238	193	157	128	102	77	59	45	32	20	10	3	1	0	0
1109	Estimates	Mauritania		478	Country/Area	914	2015	628	540	471	416	371	334	287	237	191	154	124	97	71	52	36	22	11	4	1	0	0
1110	Estimates	Mauritania		478	Country/Area	914	2020	690	618	537	470	416	372	334	285	235	188	150	117	89	62	42	26	13	5	1	0	0
1111	Estimates	Niger		562	Country/Area	914	1950	515	415	336	275	224	188	157	129	103	78	58	40	18	11	6	5	2	0	0	0	0
1112	Estimates	Niger		562	Country/Area	914	1955	602	441	396	324	262	212	177	147	120	95	71	51	33	13	7	3	2	0	0	0	0
1113	Estimates	Niger		562	Country/Area	914	1960	700	516	420	379	302	240	193	161	134	111	88	64	43	25	9	3	1	0	0	0	0
1114	Estimates	Niger		562	Country/Area	914	1965	814	601	493	404	358	282	223	179	149	124	102	78	53	33	16	4	1	0	0	0	0
1115	Estimates	Niger		562	Country/Area	914	1970	929	698	575	474	382	335	263	207	166	139	115	91	66	41	21	8	1	0	0	0	0
1116	Estimates	Niger		562	Country/Area	914	1975	1 050	796	669	536	420	356	330	258	202	161	133	105	77	51	27	11	3	0	0	0	0
1117	Estimates	Niger		562	Country/Area	914	1980	1 218	898	767	583	435	430	389	326	254	200	159	124	90	61	35	15	4	1	0	0	0
1118	Estimates	Niger		562	Country/Area	914	1985	1 430	1 051	872	733	539	420	414	354	295	228	181	145	109	73	44	20	6	1	0	0	0
1119	Estimates	Niger		562	Country/Area	914	1990	1 616	1 239	1 029	782	633	571	458	391	334	278	214	168	129	91	55	27	9	2	0	0	0
1120	Estimates	Niger		562	Country/Area	914	1995	1 915	1 425	1 217	986	727	605	564	467	399	333	271	201	151	109	69	35	13	3	0	0	0
1121	Estimates	Niger		562	Country/Area	914	2000	2 343	1 728	1 400	1 138	896	729	635	575	466	391	321	254	181	128	84	44	17	4	0	0	0
1122	Estimates	Niger		562	Country/Area	914	2005	2 840	2 164	1 698	1 333	1 057	901	753	627	563	451	375	301	229	154	98	54	21	5	1	0	0
1123	Estimates	Niger		562	Country/Area	914	2010	3 424	2 684	2 130	1 673	1 305	1 029	876	731	606	542	430	350	272	196	119	64	26	7	1	0	0
1124	Estimates	Niger		562	Country/Area	914	2015	4 082	3 295	2 657	2 111	1 654	1 287	1 012	857	711	585	516	401	318	236	156	80	33	9	1	0	0
1125	Estimates	Niger		562	Country/Area	914	2020	4 787	3 971	3 266	2 635	2 087	1 630	1 266	993	838	691	561	486	367	278	190	106	42	11	2	0	0
1126	Estimates	Nigeria		566	Country/Area	914	1950	6 330	5 082	4 387	3 809	3 311	2 874	2 464	2 057	1 747	1 479	1 317	1 072	802	551	337	168	62	11	1	0	0
1127	Estimates	Nigeria		566	Country/Area	914	1955	6 754	5 498	4 843	4 220	3 610	3 112	2 696	2 304	1 910	1 608	1 338	1 153	882	593	344	159	52	11	1	0	0
1128	Estimates	Nigeria		566	Country/Area	914	1960	7 585	5 938	5 258	4 671	4 016	3 409	2 933	2 533	2 150	1 768	1 463	1 180	959	663	380	169	52	10	1	0	0
1129	Estimates	Nigeria		566	Country/Area	914	1965	8 568	6 763	5 703	5 088	4 464	3 811	3 229	2 770	2 377	2 001	1 619	1 302	994	735	437	195	59	11	1	0	0
1130	Estimates	Nigeria		566	Country/Area	914	1970	9 641	7 703	6 512	5 527	4 871	4 245	3 617	3 057	2 608	2 220	1 841	1 449	1 106	772	495	232	72	13	1	0	0
1131	Estimates	Nigeria		566	Country/Area	914	1975	11 327	8 755	7 442	6 328	5 311	4 652	4 046	3 439	2 891	2 447	2 053	1 658	1 242	872	531	271	89	17	2	0	0
1132	Estimates	Nigeria		566	Country/Area	914	1980	13 367	10 446	8 540	7 334	6 234	5 238	4 587	3 954	3 312	2 757	2 299	1 872	1 439	996	614	301	109	22	2	0	0
1133	Estimates	Nigeria		566	Country/Area	914	1985	15 214	12 312	10 117	8 275	6 993	5 889	4 931	4 327	3 735	3 110	2 556	2 087	1 630	1 162	711	355	125	28	3	0	0
1134	Estimates	Nigeria		566	Country/Area	914	1990	16 799	14 057	11 965	9 871	7 993	6 718	5 647	4 718	4 121	3 532	2 902	2 328	1 819	1 318	830	411	148	32	4	0	0
1135	Estimates	Nigeria		566	Country/Area	914	1995	18 583	15 513	13 660	11 675	9 535	7 679	6 443	5 403	4 493	3 897	3 294	2 642	2 028	1 469	940	479	171	38	5	0	0
1136	Estimates	Nigeria		566	Country/Area	914	2000	21 074	17 209	15 037	13 307	11 261	9 152	7 354	6 155	5 137	4 241	3 627	2 991	2 292	1 628	1 038	535	195	43	5	0	0
1137	Estimates	Nigeria		566	Country/Area	914	2005	24 314	19 690	16 640	14 620	12 802	10 778	8 737	7 004	5 836	4 836	3 936	3 281	2 582	1 825	1 136	581	212	48	6	0	0
1138	Estimates	Nigeria		566	Country/Area	914	2010	27 695	23 008	19 093	16 206	14 094	12 284	10 314	8 344	6 663	5 514	4 507	3 583	2 858	2 084	1 300	655	240	55	7	0	0
1139	Estimates	Nigeria		566	Country/Area	914	2015	31 132	26 416	22 388	18 641	15 664	13 557	11 787	9 879	7 963	6 318	5 162	4 127	3 147	2 334	1 507	765	278	63	8	0	0
1140	Estimates	Nigeria		566	Country/Area	914	2020	33 939	29 914	25 793	21 910	18 069	15 109	13 045	11 324	9 459	7 579	5 943	4 757	3 657	2 602	1 717	907	333	75	9	1	0
1141	Estimates	Senegal		686	Country/Area	914	1950	428	327	285	250	218	187	161	138	116	97	80	63	51	39	26	14	6	1	0	0	0
1142	Estimates	Senegal		686	Country/Area	914	1955	528	364	314	278	243	212	181	155	131	109	89	71	53	38	25	13	4	1	0	0	0
1143	Estimates	Senegal		686	Country/Area	914	1960	601	456	351	307	272	238	207	176	148	124	101	80	60	41	25	13	4	1	0	0	0
1144	Estimates	Senegal		686	Country/Area	914	1965	691	522	440	344	302	268	234	202	170	141	115	91	69	47	27	13	5	1	0	0	0
1145	Estimates	Senegal		686	Country/Area	914	1970	794	597	505	433	343	303	268	232	197	163	132	105	78	54	32	15	5	1	0	0	0
1146	Estimates	Senegal		686	Country/Area	914	1975	924	697	580	497	427	340	300	263	225	188	153	121	91	62	37	18	6	1	0	0	0
1147	Estimates	Senegal		686	Country/Area	914	1980	1 073	834	679	560	462	387	306	273	241	206	172	137	104	73	45	22	7	2	0	0	0
1148	Estimates	Senegal		686	Country/Area	914	1985	1 243	993	819	664	535	433	362	287	257	227	192	157	121	87	55	28	10	2	0	0	0
1149	Estimates	Senegal		686	Country/Area	914	1990	1 368	1 176	981	806	643	513	414	347	274	245	214	179	142	104	67	36	14	3	0	0	0
1150	Estimates	Senegal		686	Country/Area	914	1995	1 516	1 303	1 162	965	781	617	490	397	332	262	232	200	162	122	81	45	18	4	1	0	0
1151	Estimates	Senegal		686	Country/Area	914	2000	1 659	1 436	1 286	1 135	912	719	566	455	370	310	243	213	179	138	95	53	22	6	1	0	0
1152	Estimates	Senegal		686	Country/Area	914	2005	1 844	1 590	1 417	1 257	1 080	848	671	536	431	350	292	225	192	153	107	62	26	7	1	0	0
1153	Estimates	Senegal		686	Country/Area	914	2010	2 147	1 796	1 573	1 390	1 203	1 015	797	636	508	408	330	271	204	166	121	72	32	9	1	0	0
1154	Estimates	Senegal		686	Country/Area	914	2015	2 445	2 112	1 781	1 547	1 338	1 140	966	763	609	486	388	309	249	179	133	83	38	11	2	0	0
1155	Estimates	Senegal		686	Country/Area	914	2020	2 615	2 417	2 099	1 765	1 519	1 304	1 111	941	742	590	467	367	286	220	146	94	45	14	2	0	0
1156	Estimates	Sierra Leone		694	Country/Area	914	1950	327	254	224	202	180	160	140	122	105	89	74	59	45	31	18	9	2	1	0	0	0
1157	Estimates	Sierra Leone		694	Country/Area	914	1955	332	265	239	214	190	168	149	130	112	96	80	65	50	36	22	11	4	1	0	0	0
1158	Estimates	Sierra Leone		694	Country/Area	914	1960	362	275	251	230	203	179	157	138	120	103	87	71	56	40	25	13	5	1	0	0	0
1159	Estimates	Sierra Leone		694	Country/Area	914	1965	408	306	262	241	218	191	168	147	128	110	94	77	61	44	29	15	6	2	0	0	0
1160	Estimates	Sierra Leone		694	Country/Area	914	1970	459	352	293	253	230	207	180	157	137	119	101	84	66	49	32	17	7	2	0	0	0
1161	Estimates	Sierra Leone		694	Country/Area	914	1975	520	404	338	283	242	219	196	170	147	127	109	90	72	53	35	19	8	3	1	0	0
1162	Estimates	Sierra Leone		694	Country/Area	914	1980	587	464	390	329	272	231	208	185	160	137	117	98	78	58	39	21	9	3	1	0	0
1163	Estimates	Sierra Leone		694	Country/Area	914	1985	672	530	449	379	316	260	220	197	174	149	126	105	84	63	42	24	10	3	1	0	0
1164	Estimates	Sierra Leone		694	Country/Area	914	1990	760	618	519	441	368	304	249	210	187	164	138	114	91	68	46	26	12	4	1	0	0
1165	Estimates	Sierra Leone		694	Country/Area	914	1995	753	620	533	448	375	309	254	207	173	153	133	109	87	65	43	25	11	4	1	0	0
1166	Estimates	Sierra Leone		694	Country/Area	914	2000	789	663	574	494	408	337	276	226	183	152	133	112	88	65	44	25	12	4	1	0	0
1167	Estimates	Sierra Leone		694	Country/Area	914	2005	957	806	707	613	521	426	350	285	231	186	152	129	105	77	52	30	14	5	1	0	0
1168	Estimates	Sierra Leone		694	Country/Area	914	2010	1 055	912	794	696	598	504	411	336	272	218	173	138	113	86	57	32	15	5	1	0	0
1169	Estimates	Sierra Leone		694	Country/Area	914	2015	1 103	1 011	893	776	674	575	483	392	318	255	202	156	120	92	63	36	16	6	1	0	0
1170	Estimates	Sierra Leone		694	Country/Area	914	2020	1 159	1 067	992	875	754	651	554	463	373	300	236	183	136	98	68	40	19	6	1	0	0
1171	Estimates	Togo		768	Country/Area	914	1950	235	184	157	137	119	102	89	77	64	53	45	39	34	27	18	10	4	1	0	0	0
1172	Estimates	Togo		768	Country/Area	914	1955	253	199	170	147	126	108	93	81	70	57	46	38	31	25	16	9	3	1	0	0	0
1173	Estimates	Togo		768	Country/Area	914	1960	277	217	185	159	135	115	99	85	73	62	51	40	31	23	16	8	3	1	0	0	0
1174	Estimates	Togo		768	Country/Area	914	1965	309	239	200	172	146	123	105	90	77	66	55	43	33	23	15	8	3	1	0	0	0
1175	Estimates	Togo		768	Country/Area	914	1970	392	304	250	211	179	152	128	108	92	78	66	54	41	28	18	9	4	1	0	0	0
1176	Estimates	Togo		768	Country/Area	914	1975	456	355	291	240	201	169	143	120	102	86	72	59	47	33	20	11	4	1	0	0	0
1177	Estimates	Togo		768	Country/Area	914	1980	517	410	335	275	226	188	158	134	112	93	78	64	51	38	24	12	5	1	0	0	0
1178	Estimates	Togo		768	Country/Area	914	1985	607	497	411	336	275	224	186	157	132	109	90	74	59	44	29	15	6	1	0	0	0
1179	Estimates	Togo		768	Country/Area	914	1990	671	577	490	405	328	265	216	179	150	126	103	84	67	50	34	19	8	2	0	0	0
1180	Estimates	Togo		768	Country/Area	914	1995	714	636	566	475	379	300	241	198	166	139	116	94	74	56	38	22	9	2	0	0	0
1181	Estimates	Togo		768	Country/Area	914	2000	818	686	626	562	476	384	303	242	197	162	134	109	85	63	42	24	10	3	0	0	0
1182	Estimates	Togo		768	Country/Area	914	2005	946	783	672	613	542	455	367	290	231	186	152	123	96	70	46	25	10	3	0	0	0
1183	Estimates	Togo		768	Country/Area	914	2010	1 065	914	768	660	597	525	440	354	278	220	176	140	109	80	52	28	11	3	0	0	0
1184	Estimates	Togo		768	Country/Area	914	2015	1 147	1 037	902	758	646	581	511	427	342	267	209	164	126	93	61	33	14	4	1	0	0
1185	Estimates	Togo		768	Country/Area	914	2020	1 220	1 120	1 024	891	744	632	567	497	415	330	255	196	148	108	72	40	16	4	1	0	0
1186	Estimates	NORTHERN AFRICA AND WESTERN ASIA		1833	SDG region	1828	1950	15 901	11 969	11 215	10 525	9 243	7 439	6 067	5 747	5 128	4 354	3 729	2 801	2 340	1 654	1 160	588	256	90	28	5	1
1187	Estimates	NORTHERN AFRICA AND WESTERN ASIA		1833	SDG region	1828	1955	19 636	14 362	11 691	11 016	10 224	8 902	7 134	5 806	5 491	4 877	4 085	3 417	2 476	1 943	1 237	729	287	86	19	4	0
1188	Estimates	NORTHERN AFRICA AND WESTERN ASIA		1833	SDG region	1828	1960	22 459	18 086	14 079	11 420	10 694	9 917	8 647	6 902	5 582	5 253	4 604	3 766	3 040	2 073	1 479	802	369	105	20	3	0
1189	Estimates	NORTHERN AFRICA AND WESTERN ASIA		1833	SDG region	1828	1965	25 570	20 969	17 798	13 692	11 028	10 367	9 646	8 393	6 660	5 342	4 972	4 268	3 376	2 569	1 598	981	422	142	27	3	0
1190	Estimates	NORTHERN AFRICA AND WESTERN ASIA		1833	SDG region	1828	1970	28 491	24 096	20 652	17 400	13 204	10 647	10 065	9 358	8 124	6 399	5 077	4 624	3 856	2 891	2 013	1 085	536	169	38	5	0
1191	Estimates	NORTHERN AFRICA AND WESTERN ASIA		1833	SDG region	1828	1975	31 656	27 116	23 723	20 192	16 659	12 626	10 323	9 862	9 153	7 902	6 164	4 772	4 253	3 351	2 320	1 393	609	225	48	7	1
1192	Estimates	NORTHERN AFRICA AND WESTERN ASIA		1833	SDG region	1828	1980	35 653	30 469	26 801	23 324	19 619	16 262	12 474	10 182	9 695	8 881	7 565	5 793	4 368	3 703	2 686	1 626	791	259	66	9	1
1193	Estimates	NORTHERN AFRICA AND WESTERN ASIA		1833	SDG region	1828	1985	40 072	34 685	30 197	26 447	22 898	19 450	16 309	12 628	10 127	9 488	8 567	7 110	5 331	3 838	3 023	1 923	946	342	75	12	1
1194	Estimates	NORTHERN AFRICA AND WESTERN ASIA		1833	SDG region	1828	1990	42 898	39 257	34 404	29 741	26 037	22 765	19 344	16 054	12 198	9 791	9 087	8 107	6 613	4 765	3 155	2 176	1 136	418	101	14	1
1195	Estimates	NORTHERN AFRICA AND WESTERN ASIA		1833	SDG region	1828	1995	43 543	42 014	38 998	33 968	28 999	25 729	22 740	19 272	15 900	11 980	9 562	8 598	7 602	5 918	3 979	2 401	1 319	510	126	19	2
1196	Estimates	NORTHERN AFRICA AND WESTERN ASIA		1833	SDG region	1828	2000	44 031	42 905	41 550	38 118	33 534	29 083	25 381	22 180	18 655	15 234	11 374	8 893	8 047	6 790	4 909	2 982	1 431	599	158	24	2
1197	Estimates	NORTHERN AFRICA AND WESTERN ASIA		1833	SDG region	1828	2005	45 323	43 450	42 659	41 130	38 021	33 963	29 183	25 170	21 800	18 030	14 601	10 841	8 435	7 295	5 703	3 665	1 824	668	190	31	3
1198	Estimates	NORTHERN AFRICA AND WESTERN ASIA		1833	SDG region	1828	2010	49 469	44 855	43 187	42 278	41 430	39 144	34 955	29 796	25 306	21 524	17 481	13 979	10 219	7 671	6 214	4 364	2 343	884	222	39	4
1199	Estimates	NORTHERN AFRICA AND WESTERN ASIA		1833	SDG region	1828	2015	55 292	48 703	44 224	42 546	42 344	42 508	40 049	35 174	29 647	24 852	20 952	16 874	13 202	9 316	6 609	4 828	2 865	1 172	308	49	5
1200	Estimates	NORTHERN AFRICA AND WESTERN ASIA		1833	SDG region	1828	2020	56 062	54 728	48 295	43 672	42 755	43 849	43 282	39 546	34 383	28 770	24 005	20 099	15 857	12 040	8 059	5 220	3 247	1 494	428	72	7
1201	Estimates	Northern Africa		912	Subregion	1833	1950	8 216	5 881	5 399	5 084	4 504	3 782	3 164	2 672	2 386	2 017	1 723	1 336	1 032	742	477	230	99	31	11	2	0
1202	Estimates	Northern Africa		912	Subregion	1833	1955	9 781	7 323	5 752	5 277	4 907	4 302	3 598	3 007	2 535	2 262	1 891	1 581	1 183	858	555	299	110	31	6	1	0
1203	Estimates	Northern Africa		912	Subregion	1833	1960	11 368	8 933	7 183	5 556	5 059	4 721	4 159	3 470	2 878	2 422	2 130	1 743	1 408	993	651	357	149	38	7	1	0
1204	Estimates	Northern Africa		912	Subregion	1833	1965	12 960	10 543	8 793	6 863	5 250	4 838	4 567	4 014	3 323	2 745	2 279	1 970	1 556	1 187	759	426	183	53	9	1	0
1205	Estimates	Northern Africa		912	Subregion	1833	1970	14 396	12 125	10 386	8 520	6 491	4 991	4 658	4 399	3 858	3 182	2 596	2 114	1 772	1 323	918	504	225	69	13	1	0
1206	Estimates	Northern Africa		912	Subregion	1833	1975	15 755	13 558	11 922	10 068	7 948	5 991	4 742	4 535	4 283	3 754	3 042	2 417	1 912	1 515	1 036	618	272	88	17	2	0
1207	Estimates	Northern Africa		912	Subregion	1833	1980	17 829	15 065	13 415	11 633	9 511	7 514	5 831	4 663	4 466	4 175	3 588	2 847	2 202	1 654	1 198	708	338	109	23	3	0
1208	Estimates	Northern Africa		912	Subregion	1833	1985	20 078	17 265	14 946	13 181	11 186	9 137	7 399	5 846	4 624	4 363	4 025	3 397	2 638	1 941	1 347	841	399	138	29	4	0
1209	Estimates	Northern Africa		912	Subregion	1833	1990	21 328	19 595	17 131	14 628	12 651	10 807	9 045	7 399	5 819	4 586	4 231	3 821	3 146	2 338	1 575	954	483	167	37	5	0
1210	Estimates	Northern Africa		912	Subregion	1833	1995	21 215	20 969	19 519	16 937	14 157	12 182	10 600	8 986	7 355	5 775	4 476	4 053	3 583	2 807	1 935	1 136	562	208	47	6	0
1211	Estimates	Northern Africa		912	Subregion	1833	2000	20 838	20 813	20 768	19 242	16 462	13 630	11 773	10 323	8 782	7 155	5 548	4 263	3 789	3 201	2 328	1 410	677	249	62	9	1
1212	Estimates	Northern Africa		912	Subregion	1833	2005	21 420	20 479	20 623	20 490	18 808	15 949	13 176	11 487	10 120	8 573	6 916	5 315	4 031	3 414	2 659	1 710	854	308	77	12	1
1213	Estimates	Northern Africa		912	Subregion	1833	2010	23 879	21 076	20 284	20 316	19 905	18 119	15 371	12 822	11 264	9 897	8 290	6 612	4 993	3 651	2 886	2 005	1 063	393	97	15	1
1214	Estimates	Northern Africa		912	Subregion	1833	2015	28 123	23 586	20 915	20 081	19 920	19 312	17 696	15 091	12 593	11 020	9 596	7 956	6 235	4 515	3 105	2 204	1 271	497	124	20	2
1215	Estimates	Northern Africa		912	Subregion	1833	2020	29 087	27 916	23 483	20 779	19 864	19 657	19 024	17 445	14 899	12 382	10 737	9 236	7 511	5 688	3 862	2 408	1 436	623	166	27	3
1216	Estimates	Algeria		12	Country/Area	912	1950	1 403	1 152	1 048	942	782	620	566	475	453	355	351	224	187	132	94	43	28	10	5	2	0
1217	Estimates	Algeria		12	Country/Area	912	1955	1 822	1 244	1 114	1 001	863	685	533	498	426	417	328	320	196	152	95	55	18	7	1	0	0
1218	Estimates	Algeria		12	Country/Area	912	1960	2 068	1 657	1 205	1 057	926	801	645	502	470	400	389	299	281	160	111	57	24	5	1	0	0
1219	Estimates	Algeria		12	Country/Area	912	1965	2 385	1 902	1 624	1 143	943	833	750	610	473	442	373	356	264	233	119	68	26	7	1	0	0
1220	Estimates	Algeria		12	Country/Area	912	1970	2 680	2 228	1 872	1 591	1 086	881	792	718	582	449	415	343	317	221	175	74	32	8	1	0	0
1221	Estimates	Algeria		12	Country/Area	912	1975	3 072	2 515	2 182	1 820	1 519	1 009	811	742	680	546	416	385	312	268	169	113	37	11	2	0	0
1222	Estimates	Algeria		12	Country/Area	912	1980	3 509	2 919	2 475	2 135	1 753	1 449	954	765	703	643	512	389	352	268	209	112	58	13	2	0	0
1223	Estimates	Algeria		12	Country/Area	912	1985	3 872	3 415	2 896	2 456	2 096	1 703	1 413	933	745	681	616	487	361	309	216	146	62	22	3	0	0
1224	Estimates	Algeria		12	Country/Area	912	1990	3 971	3 804	3 391	2 875	2 429	2 056	1 653	1 372	905	721	655	594	466	331	261	158	85	25	5	0	0
1225	Estimates	Algeria		12	Country/Area	912	1995	3 733	3 917	3 780	3 365	2 828	2 368	2 000	1 612	1 339	879	695	633	566	425	283	195	96	36	6	1	0
1226	Estimates	Algeria		12	Country/Area	912	2000	3 085	3 688	3 894	3 754	3 298	2 727	2 279	1 932	1 564	1 302	849	694	640	548	382	222	127	46	11	1	0
1227	Estimates	Algeria		12	Country/Area	912	2005	2 960	3 050	3 667	3 875	3 729	3 222	2 617	2 201	1 878	1 520	1 265	838	697	614	482	301	149	66	17	3	0
1228	Estimates	Algeria		12	Country/Area	912	2010	3 852	2 931	3 032	3 641	3 828	3 640	3 085	2 501	2 132	1 822	1 469	1 241	842	676	559	402	215	82	25	4	0
1229	Estimates	Algeria		12	Country/Area	912	2015	4 654	3 831	2 920	3 017	3 598	3 753	3 575	3 042	2 465	2 099	1 784	1 444	1 217	800	610	466	291	123	33	6	1
1230	Estimates	Algeria		12	Country/Area	912	2020	5 042	4 636	3 821	2 910	3 000	3 574	3 728	3 548	3 014	2 435	2 062	1 738	1 387	1 143	724	514	344	171	51	9	1
1231	Estimates	Egypt		818	Country/Area	912	1950	3 634	2 204	2 104	2 081	1 870	1 643	1 419	1 223	1 052	874	717	578	449	307	183	82	22	9	2	0	0
1232	Estimates	Egypt		818	Country/Area	912	1955	3 897	3 178	2 173	2 075	2 046	1 832	1 606	1 382	1 187	1 017	831	668	525	386	241	124	45	9	2	0	0
1233	Estimates	Egypt		818	Country/Area	912	1960	4 547	3 528	3 140	2 146	2 043	2 008	1 794	1 568	1 345	1 149	969	776	607	453	305	165	68	18	2	0	0
1234	Estimates	Egypt		818	Country/Area	912	1965	5 034	4 191	3 491	3 108	2 116	2 007	1 970	1 755	1 530	1 305	1 097	906	706	524	360	210	91	27	5	0	0
1235	Estimates	Egypt		818	Country/Area	912	1970	5 588	4 691	4 150	3 448	3 041	2 045	1 940	1 909	1 700	1 476	1 240	1 022	823	611	416	249	118	38	7	1	0
1236	Estimates	Egypt		818	Country/Area	912	1975	5 962	5 237	4 646	4 039	3 179	2 786	1 973	1 936	1 900	1 693	1 433	1 156	923	710	486	289	141	50	11	1	0
1237	Estimates	Egypt		818	Country/Area	912	1980	6 780	5 688	5 193	4 516	3 726	2 921	2 724	1 983	1 952	1 883	1 626	1 332	1 043	797	567	338	165	61	14	2	0
1238	Estimates	Egypt		818	Country/Area	912	1985	7 858	6 545	5 645	5 061	4 266	3 524	2 900	2 785	1 994	1 904	1 800	1 523	1 216	909	643	400	195	71	17	2	0
1239	Estimates	Egypt		818	Country/Area	912	1990	8 689	7 683	6 507	5 466	4 769	4 111	3 567	2 990	2 823	2 023	1 853	1 680	1 390	1 060	731	452	231	84	20	3	0
1240	Estimates	Egypt		818	Country/Area	912	1995	8 386	8 546	7 646	6 428	5 247	4 545	4 050	3 564	2 964	2 772	1 940	1 732	1 535	1 213	855	518	263	102	26	4	0
1241	Estimates	Egypt		818	Country/Area	912	2000	8 557	8 302	8 510	7 610	6 344	5 124	4 471	4 024	3 534	2 912	2 662	1 815	1 583	1 341	981	607	301	116	31	5	0
1242	Estimates	Egypt		818	Country/Area	912	2005	8 797	8 492	8 272	8 479	7 559	6 267	5 064	4 448	4 003	3 485	2 804	2 497	1 660	1 383	1 085	697	355	134	36	6	1
1243	Estimates	Egypt		818	Country/Area	912	2010	9 744	8 738	8 462	8 235	8 354	7 381	6 166	5 035	4 426	3 952	3 367	2 641	2 294	1 455	1 123	773	408	158	42	7	1
1244	Estimates	Egypt		818	Country/Area	912	2015	12 375	9 702	8 718	8 442	8 160	8 196	7 243	6 100	4 987	4 350	3 818	3 193	2 440	2 022	1 190	806	456	183	50	8	1
1245	Estimates	Egypt		818	Country/Area	912	2020	12 697	12 331	9 684	8 701	8 417	8 095	8 065	7 133	6 041	4 908	4 213	3 632	2 961	2 161	1 666	865	484	210	59	10	1
1246	Estimates	Libya		434	Country/Area	912	1950	174	141	120	108	99	88	71	60	52	44	40	37	31	25	19	10	4	1	0	0	0
1247	Estimates	Libya		434	Country/Area	912	1955	215	157	138	117	104	95	84	67	57	49	40	35	31	24	17	10	4	1	0	0	0
1248	Estimates	Libya		434	Country/Area	912	1960	254	197	154	138	121	109	98	86	67	55	46	36	30	25	17	9	4	1	0	0	0
1249	Estimates	Libya		434	Country/Area	912	1965	324	240	194	154	142	126	113	100	86	66	53	43	32	25	18	10	4	1	0	0	0
1250	Estimates	Libya		434	Country/Area	912	1970	433	314	239	196	158	147	130	115	100	84	64	50	39	27	19	12	5	1	0	0	0
1251	Estimates	Libya		434	Country/Area	912	1975	531	424	313	241	202	167	154	134	116	99	82	61	46	33	21	13	6	2	0	0	0
1252	Estimates	Libya		434	Country/Area	912	1980	594	524	423	315	249	215	177	156	134	114	96	77	55	39	26	15	7	2	0	0	0
1253	Estimates	Libya		434	Country/Area	912	1985	621	590	523	427	335	283	239	183	157	132	111	91	71	48	32	18	8	3	1	0	0
1254	Estimates	Libya		434	Country/Area	912	1990	644	618	590	522	426	335	282	236	179	152	127	104	83	62	39	22	10	3	1	0	0
1255	Estimates	Libya		434	Country/Area	912	1995	602	642	618	589	522	426	334	280	232	174	146	119	95	73	51	28	13	4	1	0	0
1256	Estimates	Libya		434	Country/Area	912	2000	571	601	642	617	593	531	435	327	253	202	150	129	105	82	60	37	17	6	1	0	0
1257	Estimates	Libya		434	Country/Area	912	2005	578	571	601	641	633	620	546	437	308	221	173	128	112	90	67	44	22	7	1	0	0
1258	Estimates	Libya		434	Country/Area	912	2010	640	574	568	598	637	628	615	535	414	279	192	149	110	96	74	50	27	10	2	0	0
1259	Estimates	Libya		434	Country/Area	912	2015	663	625	564	547	559	591	585	572	493	382	256	175	134	95	78	54	30	12	3	0	0
1260	Estimates	Libya		434	Country/Area	912	2020	624	661	624	562	542	553	585	578	565	485	372	245	164	120	80	59	34	14	4	0	0
1261	Estimates	Morocco		504	Country/Area	912	1950	1 388	1 102	1 069	1 031	958	741	516	401	398	390	320	248	161	134	73	38	12	4	1	0	0
1262	Estimates	Morocco		504	Country/Area	912	1955	2 011	1 270	1 082	1 050	1 004	928	717	497	385	380	367	295	219	133	99	44	17	3	1	0	0
1263	Estimates	Morocco		504	Country/Area	912	1960	2 404	1 858	1 249	1 064	1 023	972	898	692	477	367	357	338	261	182	99	61	20	5	1	0	0
1264	Estimates	Morocco		504	Country/Area	912	1965	2 740	2 232	1 823	1 199	986	948	914	851	655	452	346	330	301	219	137	62	28	6	1	0	0
1265	Estimates	Morocco		504	Country/Area	912	1970	2 875	2 555	2 185	1 672	996	897	912	874	814	625	429	323	297	255	168	88	30	9	1	0	0
1266	Estimates	Morocco		504	Country/Area	912	1975	2 955	2 698	2 503	2 082	1 495	868	831	856	828	779	594	400	292	253	197	110	44	10	2	0	0
1267	Estimates	Morocco		504	Country/Area	912	1980	3 191	2 810	2 656	2 416	1 936	1 399	833	799	824	795	742	560	371	255	198	131	56	15	2	0	0
1268	Estimates	Morocco		504	Country/Area	912	1985	3 503	3 080	2 777	2 580	2 273	1 820	1 347	807	773	795	762	703	520	327	203	136	70	21	3	0	0
1269	Estimates	Morocco		504	Country/Area	912	1990	3 391	3 403	3 041	2 691	2 419	2 131	1 752	1 315	788	752	767	727	656	461	265	143	75	27	5	0	0
1270	Estimates	Morocco		504	Country/Area	912	1995	3 323	3 318	3 365	2 941	2 508	2 229	2 021	1 713	1 309	803	755	752	685	585	378	189	81	30	7	1	0
1271	Estimates	Morocco		504	Country/Area	912	2000	3 077	3 278	3 288	3 265	2 763	2 347	2 095	1 937	1 682	1 288	800	746	711	610	482	273	110	33	8	1	0
1272	Estimates	Morocco		504	Country/Area	912	2005	3 079	3 031	3 256	3 168	3 016	2 532	2 189	2 002	1 896	1 660	1 290	827	754	665	514	359	164	45	7	1	0
1273	Estimates	Morocco		504	Country/Area	912	2010	3 176	3 035	3 011	3 177	3 002	2 844	2 420	2 131	1 966	1 875	1 645	1 272	803	705	582	401	223	66	9	1	0
1274	Estimates	Morocco		504	Country/Area	912	2015	3 454	3 145	3 015	2 957	3 078	2 900	2 771	2 380	2 111	1 947	1 851	1 614	1 231	757	628	466	256	89	13	1	0
1275	Estimates	Morocco		504	Country/Area	912	2020	3 325	3 428	3 128	2 970	2 874	3 009	2 863	2 744	2 360	2 092	1 925	1 819	1 567	1 168	682	515	310	111	20	1	0
1276	Estimates	Sudan		729	Country/Area	912	1950	1 030	800	676	579	495	421	354	299	252	205	168	144	117	87	58	32	11	4	1	0	0
1277	Estimates	Sudan		729	Country/Area	912	1955	1 195	934	774	659	561	477	404	338	283	237	191	153	126	96	64	37	16	4	1	0	0
1278	Estimates	Sudan		729	Country/Area	912	1960	1 390	1 097	908	757	641	542	459	387	322	268	221	174	135	105	72	42	19	6	1	0	0
1279	Estimates	Sudan		729	Country/Area	912	1965	1 645	1 290	1 069	889	737	621	524	441	370	305	251	203	155	113	80	48	22	7	1	0	0
1280	Estimates	Sudan		729	Country/Area	912	1970	1 960	1 540	1 260	1 049	868	716	601	505	423	352	287	232	182	131	87	53	26	8	2	0	0
1281	Estimates	Sudan		729	Country/Area	912	1975	2 329	1 855	1 509	1 240	1 027	846	696	582	487	405	333	267	209	155	103	59	30	10	2	0	0
1282	Estimates	Sudan		729	Country/Area	912	1980	2 752	2 238	1 841	1 504	1 230	1 015	833	683	569	472	388	314	244	181	124	71	34	12	3	0	0
1283	Estimates	Sudan		729	Country/Area	912	1985	3 145	2 649	2 224	1 836	1 493	1 216	1 000	819	668	552	453	366	287	212	145	86	40	14	3	0	0
1284	Estimates	Sudan		729	Country/Area	912	1990	3 534	3 017	2 620	2 206	1 813	1 468	1 193	978	797	646	528	425	334	249	169	100	49	17	4	1	0
1285	Estimates	Sudan		729	Country/Area	912	1995	4 178	3 442	3 027	2 626	2 193	1 818	1 490	1 214	998	808	648	519	408	304	209	124	61	22	5	1	0
1286	Estimates	Sudan		729	Country/Area	912	2000	4 670	3 955	3 323	2 919	2 504	2 069	1 712	1 400	1 140	939	753	594	464	348	239	145	70	26	6	1	0
1287	Estimates	Sudan		729	Country/Area	912	2005	5 162	4 457	3 834	3 216	2 799	2 386	1 977	1 635	1 330	1 078	879	695	535	399	276	168	84	31	8	1	0
1288	Estimates	Sudan		729	Country/Area	912	2010	5 558	4 960	4 335	3 673	2 999	2 583	2 182	1 842	1 561	1 263	1 014	816	630	464	320	197	99	38	10	2	0
1289	Estimates	Sudan		729	Country/Area	912	2015	5 907	5 380	4 859	4 245	3 565	2 886	2 482	2 098	1 766	1 490	1 195	947	745	551	377	232	119	46	12	2	0
1290	Estimates	Sudan		729	Country/Area	912	2020	6 339	5 790	5 323	4 801	4 159	3 468	2 799	2 404	2 027	1 700	1 425	1 128	875	661	455	278	143	56	15	3	0
1291	Estimates	Tunisia		788	Country/Area	912	1950	583	481	381	340	298	267	238	213	177	149	126	104	87	57	50	25	23	4	2	0	0
1292	Estimates	Tunisia		788	Country/Area	912	1955	639	537	470	372	325	283	253	223	196	162	134	110	86	67	39	28	11	7	1	0	0
1293	Estimates	Tunisia		788	Country/Area	912	1960	700	592	524	390	302	285	263	234	195	180	147	118	93	67	47	23	13	4	2	0	0
1294	Estimates	Tunisia		788	Country/Area	912	1965	825	682	587	365	321	297	293	253	207	173	158	131	96	72	44	28	11	4	1	0	0
1295	Estimates	Tunisia		788	Country/Area	912	1970	845	787	672	557	335	298	276	274	237	193	159	142	113	78	53	27	13	4	1	0	0
1296	Estimates	Tunisia		788	Country/Area	912	1975	893	818	759	637	519	311	273	282	269	229	182	147	130	94	59	34	14	5	1	0	0
1297	Estimates	Tunisia		788	Country/Area	912	1980	980	869	811	731	601	501	298	267	278	263	220	172	135	113	72	39	18	5	1	0	0
1298	Estimates	Tunisia		788	Country/Area	912	1985	1 050	963	863	804	706	574	485	308	278	292	277	223	179	133	107	54	22	8	2	0	0
1299	Estimates	Tunisia		788	Country/Area	912	1990	1 067	1 041	959	848	774	686	578	490	315	285	297	286	214	173	108	76	32	10	2	0	0
1300	Estimates	Tunisia		788	Country/Area	912	1995	959	1 072	1 053	963	837	773	683	583	497	329	285	295	290	205	157	81	47	14	3	0	0
1301	Estimates	Tunisia		788	Country/Area	912	2000	841	953	1 076	1 043	930	803	755	680	589	498	326	280	283	268	182	124	51	22	5	1	0
1302	Estimates	Tunisia		788	Country/Area	912	2005	797	832	948	1 067	1 027	878	742	727	676	587	490	321	269	261	232	141	80	25	7	1	0
1303	Estimates	Tunisia		788	Country/Area	912	2010	860	792	829	946	1 038	995	857	738	731	681	582	481	308	250	226	180	91	39	9	2	0
1304	Estimates	Tunisia		788	Country/Area	912	2015	1 015	854	790	827	910	934	992	853	734	724	669	565	457	284	218	177	118	45	13	2	0
1305	Estimates	Tunisia		788	Country/Area	912	2020	1 004	1 014	853	787	821	904	928	986	847	726	711	650	539	424	250	174	120	62	16	3	0
1306	Estimates	Western Sahara		732	Country/Area	912	1950	2	2	2	1	1	1	1	1	1	1	0	0	0	0	0	0	0	0	0	0	0
1307	Estimates	Western Sahara		732	Country/Area	912	1955	3	2	2	2	2	2	1	1	1	1	1	0	0	0	0	0	0	0	0	0	0
1308	Estimates	Western Sahara		732	Country/Area	912	1960	5	3	3	4	4	3	2	2	1	1	1	1	1	0	0	0	0	0	0	0	0
1309	Estimates	Western Sahara		732	Country/Area	912	1965	9	6	5	5	6	6	4	3	2	2	1	1	1	1	0	0	0	0	0	0	0
1310	Estimates	Western Sahara		732	Country/Area	912	1970	13	10	8	7	8	8	6	5	4	3	2	1	1	1	1	0	0	0	0	0	0
1311	Estimates	Western Sahara		732	Country/Area	912	1975	13	12	10	8	7	5	5	3	3	3	2	2	1	1	1	0	0	0	0	0	0
1312	Estimates	Western Sahara		732	Country/Area	912	1980	23	17	16	16	17	15	11	9	7	5	4	3	3	2	1	1	0	0	0	0	0
1313	Estimates	Western Sahara		732	Country/Area	912	1985	29	23	18	17	17	18	15	12	9	7	5	4	3	2	2	1	0	0	0	0	0
1314	Estimates	Western Sahara		732	Country/Area	912	1990	32	29	24	20	20	19	19	17	12	7	5	4	3	2	2	1	0	0	0	0	0
1315	Estimates	Western Sahara		732	Country/Area	912	1995	35	32	30	26	23	23	21	21	16	10	6	4	3	3	2	1	1	0	0	0	0
1316	Estimates	Western Sahara		732	Country/Area	912	2000	38	37	35	33	31	29	28	25	21	14	8	5	4	3	2	2	1	0	0	0	0
1317	Estimates	Western Sahara		732	Country/Area	912	2005	47	46	45	44	44	44	41	36	29	23	15	9	5	4	3	2	1	0	0	0	0
1318	Estimates	Western Sahara		732	Country/Area	912	2010	49	47	46	47	47	48	46	40	33	26	21	14	7	4	3	2	1	0	0	0	0
1319	Estimates	Western Sahara		732	Country/Area	912	2015	55	49	47	46	49	52	50	45	37	30	24	19	12	6	3	2	1	0	0	0	0
1320	Estimates	Western Sahara		732	Country/Area	912	2020	56	56	50	49	50	55	56	53	46	37	29	23	18	11	5	3	1	0	0	0	0
1321	Estimates	Western Asia		922	Subregion	1833	1950	7 686	6 088	5 815	5 441	4 739	3 657	2 903	3 075	2 742	2 336	2 006	1 465	1 309	911	683	358	157	58	17	2	0
1322	Estimates	Western Asia		922	Subregion	1833	1955	9 856	7 039	5 939	5 739	5 317	4 600	3 536	2 799	2 955	2 615	2 195	1 836	1 293	1 085	682	431	177	55	13	3	0
1323	Estimates	Western Asia		922	Subregion	1833	1960	11 090	9 154	6 897	5 865	5 635	5 196	4 488	3 432	2 704	2 831	2 474	2 023	1 633	1 080	828	446	220	67	14	2	0
1324	Estimates	Western Asia		922	Subregion	1833	1965	12 609	10 426	9 005	6 829	5 778	5 529	5 079	4 380	3 337	2 597	2 693	2 297	1 820	1 383	840	555	239	88	18	2	0
1325	Estimates	Western Asia		922	Subregion	1833	1970	14 096	11 972	10 267	8 879	6 713	5 656	5 407	4 960	4 265	3 217	2 481	2 511	2 084	1 567	1 095	581	312	100	25	3	0
1326	Estimates	Western Asia		922	Subregion	1833	1975	15 900	13 558	11 801	10 123	8 711	6 636	5 581	5 327	4 870	4 148	3 122	2 355	2 340	1 836	1 284	776	337	137	30	5	0
1327	Estimates	Western Asia		922	Subregion	1833	1980	17 824	15 404	13 386	11 691	10 108	8 747	6 643	5 519	5 229	4 706	3 977	2 946	2 165	2 048	1 488	918	452	150	43	6	1
1328	Estimates	Western Asia		922	Subregion	1833	1985	19 994	17 420	15 251	13 266	11 713	10 313	8 911	6 782	5 502	5 125	4 542	3 713	2 692	1 897	1 676	1 082	547	204	46	8	1
1329	Estimates	Western Asia		922	Subregion	1833	1990	21 571	19 662	17 273	15 113	13 386	11 958	10 299	8 655	6 379	5 205	4 855	4 286	3 468	2 427	1 580	1 222	653	251	64	9	1
1330	Estimates	Western Asia		922	Subregion	1833	1995	22 328	21 045	19 479	17 031	14 842	13 546	12 141	10 286	8 545	6 205	5 086	4 544	4 020	3 111	2 044	1 265	756	302	79	12	1
1331	Estimates	Western Asia		922	Subregion	1833	2000	23 193	22 092	20 782	18 876	17 072	15 453	13 608	11 856	9 873	8 080	5 826	4 629	4 258	3 590	2 581	1 573	754	350	96	15	1
1332	Estimates	Western Asia		922	Subregion	1833	2005	23 903	22 971	22 035	20 640	19 214	18 014	16 007	13 684	11 680	9 457	7 685	5 527	4 404	3 881	3 044	1 954	970	360	113	19	2
1333	Estimates	Western Asia		922	Subregion	1833	2010	25 590	23 779	22 903	21 962	21 524	21 024	19 584	16 974	14 042	11 628	9 191	7 366	5 226	4 020	3 328	2 360	1 281	492	125	24	2
1334	Estimates	Western Asia		922	Subregion	1833	2015	27 169	25 117	23 309	22 466	22 424	23 195	22 353	20 083	17 054	13 832	11 357	8 918	6 967	4 801	3 504	2 624	1 594	674	183	29	3
1335	Estimates	Western Asia		922	Subregion	1833	2020	26 975	26 813	24 812	22 893	22 891	24 192	24 258	22 101	19 484	16 388	13 269	10 863	8 345	6 351	4 197	2 812	1 811	871	262	45	4
1336	Estimates	Armenia		51	Country/Area	922	1950	150	109	191	150	159	80	48	75	74	66	46	39	53	42	33	21	10	5	1	0	0
1337	Estimates	Armenia		51	Country/Area	922	1955	235	154	113	196	154	161	82	49	76	74	65	44	37	47	35	24	12	5	2	0	0
1338	Estimates	Armenia		51	Country/Area	922	1960	323	242	159	117	201	158	165	84	50	76	74	64	42	33	39	26	13	6	2	0	0
1339	Estimates	Armenia		51	Country/Area	922	1965	346	331	249	164	122	204	163	167	86	51	76	72	60	38	28	30	14	7	2	0	0
1340	Estimates	Armenia		51	Country/Area	922	1970	292	358	343	259	171	127	210	168	171	88	52	75	70	56	33	22	17	8	3	1	0
1341	Estimates	Armenia		51	Country/Area	922	1975	302	306	364	348	269	178	132	213	169	171	92	54	72	63	46	25	14	10	4	1	0
1342	Estimates	Armenia		51	Country/Area	922	1980	327	304	307	362	361	262	181	120	207	165	172	95	53	64	53	37	16	8	5	1	0
1343	Estimates	Armenia		51	Country/Area	922	1985	371	321	305	301	346	342	257	175	117	202	162	166	89	47	54	41	23	9	4	2	0
1344	Estimates	Armenia		51	Country/Area	922	1990	386	363	315	279	283	336	335	251	170	114	196	157	156	79	39	40	23	12	4	1	0
1345	Estimates	Armenia		51	Country/Area	922	1995	290	341	311	258	217	217	276	283	212	140	93	176	134	134	63	29	26	12	5	1	0
1346	Estimates	Armenia		51	Country/Area	922	2000	197	273	323	291	236	193	189	249	257	192	123	81	158	113	109	47	18	14	5	1	0
1347	Estimates	Armenia		51	Country/Area	922	2005	187	192	262	303	267	216	181	181	232	240	175	117	74	141	91	79	26	10	6	2	0
1348	Estimates	Armenia		51	Country/Area	922	2010	201	175	184	245	278	243	197	169	172	214	219	155	109	64	118	66	47	14	5	2	0
1349	Estimates	Armenia		51	Country/Area	922	2015	215	199	174	182	238	272	240	194	166	168	207	209	144	97	54	89	43	26	6	1	0
1350	Estimates	Armenia		51	Country/Area	922	2020	205	214	198	170	176	232	267	237	191	162	163	199	197	131	84	42	59	22	9	1	0
1351	Estimates	Azerbaijan	4	31	Country/Area	922	1950	342	252	401	361	324	187	121	155	143	139	122	80	94	76	61	36	19	9	5	1	0
1352	Estimates	Azerbaijan	4	31	Country/Area	922	1955	535	327	250	399	358	321	185	120	153	141	135	116	74	82	61	42	19	8	2	1	0
1353	Estimates	Azerbaijan	4	31	Country/Area	922	1960	700	515	325	249	396	355	318	183	119	151	137	130	108	65	67	43	24	8	2	1	0
1354	Estimates	Azerbaijan	4	31	Country/Area	922	1965	840	677	512	323	247	393	352	316	181	117	147	131	121	96	53	48	25	11	3	1	0
1355	Estimates	Azerbaijan	4	31	Country/Area	922	1970	779	817	674	500	311	235	390	339	312	178	114	140	121	108	79	38	29	12	3	1	0
1356	Estimates	Azerbaijan	4	31	Country/Area	922	1975	705	762	813	672	480	300	233	385	327	296	171	111	129	105	87	56	24	14	4	1	0
1357	Estimates	Azerbaijan	4	31	Country/Area	922	1980	697	690	759	811	668	460	289	230	378	313	277	161	105	115	85	62	33	12	5	1	0
1358	Estimates	Azerbaijan	4	31	Country/Area	922	1985	800	683	682	737	772	645	453	277	226	368	308	261	145	91	93	62	41	18	4	1	0
1359	Estimates	Azerbaijan	4	31	Country/Area	922	1990	939	785	681	674	655	733	621	445	265	221	352	297	238	124	73	68	41	23	6	1	0
1360	Estimates	Azerbaijan	4	31	Country/Area	922	1995	894	929	790	668	654	657	722	600	422	248	203	318	257	194	98	51	42	21	7	1	0
1361	Estimates	Azerbaijan	4	31	Country/Area	922	2000	713	889	929	795	655	635	660	711	577	396	228	182	278	211	143	66	27	19	6	1	0
1362	Estimates	Azerbaijan	4	31	Country/Area	922	2005	643	706	891	938	814	665	633	656	703	565	383	216	165	238	168	99	39	12	6	1	0
1363	Estimates	Azerbaijan	4	31	Country/Area	922	2010	702	639	721	893	947	833	674	631	652	694	550	364	200	144	188	119	57	19	4	1	0
1364	Estimates	Azerbaijan	4	31	Country/Area	922	2015	864	699	638	721	892	945	830	670	625	643	677	528	340	180	120	140	75	28	7	1	0
1365	Estimates	Azerbaijan	4	31	Country/Area	922	2020	825	861	698	637	719	890	941	825	664	617	628	653	497	308	152	91	88	35	9	1	0
1366	Estimates	Bahrain		48	Country/Area	922	1950	20	16	13	11	11	10	8	6	5	4	3	3	2	1	1	1	0	0	0	0	0
1367	Estimates	Bahrain		48	Country/Area	922	1955	22	19	16	13	11	11	10	8	6	5	4	3	2	2	1	1	0	0	0	0	0
1368	Estimates	Bahrain		48	Country/Area	922	1960	28	21	19	15	13	14	13	10	8	6	5	4	3	2	2	1	0	0	0	0	0
1369	Estimates	Bahrain		48	Country/Area	922	1965	32	30	26	16	18	16	13	11	8	6	4	3	2	1	1	1	0	0	0	0	0
1370	Estimates	Bahrain		48	Country/Area	922	1970	36	31	29	22	16	16	13	12	10	8	7	4	3	2	2	1	0	0	0	0	0
1371	Estimates	Bahrain		48	Country/Area	922	1975	40	35	30	32	29	21	18	15	13	10	8	6	4	3	2	1	0	0	0	0	0
1372	Estimates	Bahrain		48	Country/Area	922	1980	50	40	35	36	44	44	30	21	17	13	10	8	6	3	2	1	1	0	0	0	0
1373	Estimates	Bahrain		48	Country/Area	922	1985	58	45	37	30	37	51	49	39	23	13	11	8	6	4	3	3	1	0	0	0	0
1374	Estimates	Bahrain		48	Country/Area	922	1990	66	53	43	37	44	59	62	48	27	17	13	9	8	5	3	2	1	0	0	0	0
1375	Estimates	Bahrain		48	Country/Area	922	1995	61	57	52	42	52	64	67	57	38	25	16	11	8	6	4	2	1	1	0	0	0
1376	Estimates	Bahrain		48	Country/Area	922	2000	74	70	57	52	58	68	71	66	54	37	20	12	9	6	5	3	1	1	0	0	0
1377	Estimates	Bahrain		48	Country/Area	922	2005	81	79	68	65	92	104	100	90	76	56	31	16	11	8	5	4	2	1	0	0	0
1378	Estimates	Bahrain		48	Country/Area	922	2010	91	83	77	72	114	180	162	130	110	82	62	34	18	11	8	4	2	1	0	0	0
1379	Estimates	Bahrain		48	Country/Area	922	2015	106	96	84	74	106	174	192	147	120	92	69	53	25	13	9	6	3	1	0	0	0
1380	Estimates	Bahrain		48	Country/Area	922	2020	108	110	93	89	92	215	293	214	148	108	81	59	45	21	11	7	4	1	1	0	0
1381	Estimates	Cyprus	5	196	Country/Area	922	1950	67	53	51	46	42	37	33	31	28	24	22	17	15	12	9	5	2	1	0	0	0
1382	Estimates	Cyprus	5	196	Country/Area	922	1955	65	65	52	47	41	39	35	32	30	28	23	21	17	14	11	6	3	1	0	0	0
1383	Estimates	Cyprus	5	196	Country/Area	922	1960	75	68	67	48	47	38	37	31	32	28	28	19	21	11	12	7	3	1	0	0	0
1384	Estimates	Cyprus	5	196	Country/Area	922	1965	69	66	65	59	47	40	36	33	31	26	28	23	21	13	13	7	3	1	0	0	0
1385	Estimates	Cyprus	5	196	Country/Area	922	1970	59	64	67	58	51	42	38	35	33	29	26	26	24	21	17	12	9	1	0	0	0
1386	Estimates	Cyprus	5	196	Country/Area	922	1975	59	60	61	60	61	51	45	41	36	32	29	27	25	22	18	12	7	4	0	0	0
1387	Estimates	Cyprus	5	196	Country/Area	922	1980	60	54	57	61	70	61	52	47	39	34	32	28	26	22	18	12	7	3	1	0	0
1388	Estimates	Cyprus	5	196	Country/Area	922	1985	64	56	55	58	68	61	56	49	42	37	33	29	25	23	20	13	8	3	1	0	0
1389	Estimates	Cyprus	5	196	Country/Area	922	1990	70	66	59	57	68	64	62	55	49	43	37	32	28	25	20	15	11	4	1	0	0
1390	Estimates	Cyprus	5	196	Country/Area	922	1995	72	70	67	64	72	69	67	64	58	52	44	37	32	28	22	16	13	5	1	0	0
1391	Estimates	Cyprus	5	196	Country/Area	922	2000	68	73	70	77	83	75	70	69	67	59	53	46	36	31	25	18	13	7	2	0	0
1392	Estimates	Cyprus	5	196	Country/Area	922	2005	61	69	75	81	96	87	77	72	72	69	61	54	43	37	28	21	14	7	3	0	0
1393	Estimates	Cyprus	5	196	Country/Area	922	2010	64	64	70	87	102	95	93	81	75	72	69	60	52	41	34	24	17	8	3	1	0
1394	Estimates	Cyprus	5	196	Country/Area	922	2015	66	65	65	78	108	105	95	86	78	74	71	65	57	50	38	29	19	10	3	1	0
1395	Estimates	Cyprus	5	196	Country/Area	922	2020	65	68	68	74	93	98	96	92	87	79	76	72	65	55	46	33	23	11	4	1	0
1396	Estimates	Georgia	6	268	Country/Area	922	1950	287	266	394	340	370	232	176	239	216	193	149	140	169	139	103	65	32	13	4	1	0
1397	Estimates	Georgia	6	268	Country/Area	922	1955	382	290	269	395	341	369	233	175	233	209	184	139	127	144	107	68	33	11	3	0	0
1398	Estimates	Georgia	6	268	Country/Area	922	1960	456	393	297	272	395	342	369	234	174	227	201	174	128	110	112	72	37	12	2	0	0
1399	Estimates	Georgia	6	268	Country/Area	922	1965	490	474	406	307	274	395	342	368	235	172	220	191	161	112	88	77	40	14	3	0	0
1400	Estimates	Georgia	6	268	Country/Area	922	1970	457	503	490	417	314	276	394	341	365	234	169	210	179	143	92	63	45	17	4	0	0
1401	Estimates	Georgia	6	268	Country/Area	922	1975	428	448	491	468	394	300	269	389	331	355	230	166	196	155	119	68	40	21	5	1	0
1402	Estimates	Georgia	6	268	Country/Area	922	1980	425	415	440	480	446	370	285	262	382	319	342	224	161	176	127	90	44	20	7	1	0
1403	Estimates	Georgia	6	268	Country/Area	922	1985	457	424	413	427	464	437	369	286	259	372	305	329	209	142	144	92	56	21	6	1	0
1404	Estimates	Georgia	6	268	Country/Area	922	1990	465	455	425	413	413	447	427	366	285	255	359	288	310	188	118	106	56	27	7	1	0
1405	Estimates	Georgia	6	268	Country/Area	922	1995	339	361	416	407	367	392	368	339	331	301	305	222	256	242	117	136	47	20	9	2	0
1406	Estimates	Georgia	6	268	Country/Area	922	2000	258	293	358	355	327	316	295	328	326	282	255	154	251	205	165	122	48	15	7	2	0
1407	Estimates	Georgia	6	268	Country/Area	922	2005	233	256	312	343	324	301	287	287	323	302	262	203	167	229	160	136	60	18	5	1	0
1408	Estimates	Georgia	6	268	Country/Area	922	2010	262	225	249	299	321	300	284	274	269	308	284	249	192	148	194	121	85	29	6	1	0
1409	Estimates	Georgia	6	268	Country/Area	922	2015	287	255	221	242	278	299	284	271	262	255	292	267	233	176	128	149	74	40	9	1	0
1410	Estimates	Georgia	6	268	Country/Area	922	2020	268	285	253	218	233	267	290	275	264	254	246	278	249	211	150	98	96	37	14	2	0
1411	Estimates	Iraq		368	Country/Area	922	1950	817	711	610	533	461	425	421	390	358	312	244	179	96	68	48	28	13	4	1	0	0
1412	Estimates	Iraq		368	Country/Area	922	1955	1 200	736	693	594	515	442	405	398	365	332	285	216	151	75	48	28	13	4	1	0	0
1413	Estimates	Iraq		368	Country/Area	922	1960	1 183	1 117	722	679	578	497	425	388	378	344	308	257	187	123	55	30	14	4	1	0	0
1414	Estimates	Iraq		368	Country/Area	922	1965	1 454	1 124	1 100	711	664	562	482	411	372	360	323	282	226	155	92	36	15	5	1	0	0
1415	Estimates	Iraq		368	Country/Area	922	1970	1 909	1 404	1 112	1 087	697	649	548	469	397	357	341	299	252	191	120	62	19	6	1	0	0
1416	Estimates	Iraq		368	Country/Area	922	1975	2 160	1 860	1 391	1 100	1 070	684	635	535	455	383	340	317	269	214	149	81	33	7	1	0	0
1417	Estimates	Iraq		368	Country/Area	922	1980	2 435	2 116	1 844	1 376	1 079	1 044	664	616	518	438	364	316	286	230	168	102	44	13	2	0	0
1418	Estimates	Iraq		368	Country/Area	922	1985	2 682	2 394	2 097	1 798	1 283	987	965	618	584	491	411	335	285	247	183	117	57	18	3	0	0
1419	Estimates	Iraq		368	Country/Area	922	1990	2 984	2 625	2 368	2 034	1 654	1 126	860	872	557	539	455	379	302	245	198	129	67	24	5	1	0
1420	Estimates	Iraq		368	Country/Area	922	1995	3 341	2 951	2 612	2 342	1 979	1 597	1 084	830	848	539	518	432	351	267	202	144	76	29	7	1	0
1421	Estimates	Iraq		368	Country/Area	922	2000	3 831	3 315	2 943	2 599	2 317	1 954	1 577	1 071	819	833	524	497	403	314	223	149	87	34	8	1	0
1422	Estimates	Iraq		368	Country/Area	922	2005	4 225	3 791	3 297	2 913	2 542	2 248	1 894	1 530	1 035	789	798	493	456	355	257	161	88	38	9	1	0
1423	Estimates	Iraq		368	Country/Area	922	2010	4 540	4 147	3 748	3 208	2 722	2 310	2 049	1 745	1 420	956	726	734	440	392	284	181	92	37	10	1	0
1424	Estimates	Iraq		368	Country/Area	922	2015	5 250	4 570	4 163	3 818	3 385	2 947	2 497	2 176	1 820	1 456	969	719	698	401	330	211	110	41	10	2	0
1425	Estimates	Iraq		368	Country/Area	922	2020	5 380	5 230	4 559	4 152	3 800	3 366	2 927	2 476	2 150	1 787	1 415	926	670	623	332	242	127	48	12	2	0
1426	Estimates	Israel		376	Country/Area	922	1950	176	114	109	109	110	114	89	107	93	70	54	36	29	21	16	8	2	1	0	0	0
1427	Estimates	Israel		376	Country/Area	922	1955	247	203	141	134	130	125	125	102	121	106	82	62	41	32	19	13	7	2	0	0	0
1428	Estimates	Israel		376	Country/Area	922	1960	259	269	223	158	147	139	135	135	111	130	112	84	62	39	28	16	9	3	1	0	0
1429	Estimates	Israel		376	Country/Area	922	1965	295	285	299	249	170	154	147	146	147	121	137	116	86	61	36	24	12	5	1	0	0
1430	Estimates	Israel		376	Country/Area	922	1970	330	301	291	306	255	174	158	151	148	148	122	135	111	78	51	28	16	6	2	0	0
1431	Estimates	Israel		376	Country/Area	922	1975	417	342	316	310	320	262	182	168	161	157	152	123	134	106	71	43	21	9	2	0	0
1432	Estimates	Israel		376	Country/Area	922	1980	453	421	348	321	307	317	267	186	170	162	157	152	121	126	94	56	29	11	3	0	0
1433	Estimates	Israel		376	Country/Area	922	1985	453	453	421	347	320	306	316	266	184	168	159	152	143	110	108	73	37	16	4	1	0
1434	Estimates	Israel		376	Country/Area	922	1990	477	456	457	425	351	324	311	321	269	186	168	158	149	135	97	86	50	21	6	1	0
1435	Estimates	Israel		376	Country/Area	922	1995	522	504	502	490	445	378	355	342	353	301	201	182	179	163	144	96	70	31	9	2	0
1436	Estimates	Israel		376	Country/Area	922	2000	607	541	521	522	508	458	387	366	354	368	313	212	192	182	158	126	72	42	14	3	0
1437	Estimates	Israel		376	Country/Area	922	2005	659	612	547	530	532	517	465	392	370	358	370	312	210	186	167	136	97	46	18	4	0
1438	Estimates	Israel		376	Country/Area	922	2010	732	659	612	558	549	551	541	495	419	386	367	384	326	215	181	159	119	67	22	5	1
1439	Estimates	Israel		376	Country/Area	922	2015	822	737	665	617	564	558	553	542	497	420	383	358	368	309	192	154	123	77	34	7	1
1440	Estimates	Israel		376	Country/Area	922	2020	848	823	738	667	624	573	565	558	544	497	418	378	350	354	289	171	124	84	40	12	1
1441	Estimates	Jordan		400	Country/Area	922	1950	90	71	60	47	37	30	24	21	19	17	15	15	12	10	7	4	1	1	0	0	0
1442	Estimates	Jordan		400	Country/Area	922	1955	118	98	87	73	59	46	38	31	25	23	20	18	17	13	9	6	2	1	0	0	0
1443	Estimates	Jordan		400	Country/Area	922	1960	171	122	114	102	85	69	55	45	36	29	26	22	19	16	12	7	3	1	0	0	0
1444	Estimates	Jordan		400	Country/Area	922	1965	241	160	128	119	106	89	72	57	46	37	30	25	21	17	13	8	4	1	0	0	0
1445	Estimates	Jordan		400	Country/Area	922	1970	339	253	200	162	148	131	110	89	70	56	44	35	29	22	16	10	5	2	0	0	0
1446	Estimates	Jordan		400	Country/Area	922	1975	414	316	249	199	160	145	129	108	87	68	55	42	32	25	18	12	6	2	0	0	0
1447	Estimates	Jordan		400	Country/Area	922	1980	440	400	324	266	200	137	111	102	94	80	63	49	36	27	22	16	8	3	1	0	0
1448	Estimates	Jordan		400	Country/Area	922	1985	510	449	407	332	261	192	144	120	106	94	75	59	47	33	29	24	12	4	1	0	0
1449	Estimates	Jordan		400	Country/Area	922	1990	599	558	475	428	344	265	192	144	120	105	93	73	57	43	28	22	14	5	1	0	0
1450	Estimates	Jordan		400	Country/Area	922	1995	689	605	578	514	487	418	327	229	165	138	122	104	79	56	37	21	13	6	1	0	0
1451	Estimates	Jordan		400	Country/Area	922	2000	751	672	607	580	506	464	389	299	208	152	130	116	95	68	43	26	12	6	2	0	0
1452	Estimates	Jordan		400	Country/Area	922	2005	813	727	665	608	579	501	451	373	285	196	143	123	108	84	55	31	15	5	2	0	0
1453	Estimates	Jordan		400	Country/Area	922	2010	1 004	907	811	738	671	634	548	490	401	303	211	153	127	107	78	46	22	8	2	0	0
1454	Estimates	Jordan		400	Country/Area	922	2015	1 155	1 140	1 039	935	856	773	711	607	539	440	332	229	163	130	103	67	34	12	2	0	0
1455	Estimates	Jordan		400	Country/Area	922	2020	1 058	1 154	1 140	1 040	940	862	777	713	607	535	433	322	217	149	112	79	43	16	4	0	0
1456	Estimates	Kuwait		414	Country/Area	922	1950	23	18	15	16	18	16	13	9	6	6	5	3	2	2	1	1	0	0	0	0	0
1457	Estimates	Kuwait		414	Country/Area	922	1955	30	19	15	16	22	21	16	12	9	6	5	4	2	2	2	1	0	0	0	0	0
1458	Estimates	Kuwait		414	Country/Area	922	1960	42	31	20	20	32	38	28	17	12	9	6	5	4	2	2	1	0	0	0	0	0
1459	Estimates	Kuwait		414	Country/Area	922	1965	85	57	40	39	56	60	42	31	20	12	11	6	5	4	2	1	1	0	0	0	0
1460	Estimates	Kuwait		414	Country/Area	922	1970	142	109	76	59	77	74	60	47	32	20	18	9	8	5	4	4	1	0	0	0	0
1461	Estimates	Kuwait		414	Country/Area	922	1975	201	150	110	89	90	90	81	68	44	35	21	12	13	6	4	6	2	0	0	0	0
1462	Estimates	Kuwait		414	Country/Area	922	1980	212	190	149	119	126	140	117	98	80	47	37	18	12	8	5	5	3	1	0	0	0
1463	Estimates	Kuwait		414	Country/Area	922	1985	268	209	175	145	154	184	179	139	95	73	50	23	18	8	5	7	3	1	0	0	0
1464	Estimates	Kuwait		414	Country/Area	922	1990	249	264	219	181	191	236	225	171	127	88	60	37	19	14	6	4	3	1	0	0	0
1465	Estimates	Kuwait		414	Country/Area	922	1995	174	169	150	110	132	206	197	161	117	75	45	29	18	6	9	4	2	1	0	0	0
1466	Estimates	Kuwait		414	Country/Area	922	2000	226	187	167	165	167	198	238	217	176	120	79	43	29	18	6	6	2	1	0	0	0
1467	Estimates	Kuwait		414	Country/Area	922	2005	213	205	172	156	213	276	272	241	173	132	84	51	33	27	15	4	3	1	0	0	0
1468	Estimates	Kuwait		414	Country/Area	922	2010	274	216	205	195	260	384	392	326	272	171	121	73	43	26	20	10	2	1	0	0	0
1469	Estimates	Kuwait		414	Country/Area	922	2015	302	280	231	218	213	334	483	494	434	333	202	151	79	37	23	14	6	1	0	0	0
1470	Estimates	Kuwait		414	Country/Area	922	2020	290	319	308	225	207	238	366	512	515	451	347	214	149	71	32	16	8	2	0	0	0
1471	Estimates	Lebanon		422	Country/Area	922	1950	181	140	136	133	123	97	68	83	72	62	53	50	42	37	29	18	8	3	1	0	0
1472	Estimates	Lebanon		422	Country/Area	922	1955	264	175	139	135	131	121	96	67	81	70	59	48	46	38	29	19	10	3	1	0	0
1473	Estimates	Lebanon		422	Country/Area	922	1960	308	265	179	141	137	132	122	96	68	80	68	57	45	40	31	21	11	4	1	0	0
1474	Estimates	Lebanon		422	Country/Area	922	1965	342	305	265	179	142	137	133	121	95	67	78	65	52	39	32	22	12	4	1	0	0
1475	Estimates	Lebanon		422	Country/Area	922	1970	343	326	294	253	170	138	133	128	117	90	62	70	57	45	30	23	12	5	1	0	0
1476	Estimates	Lebanon		422	Country/Area	922	1975	364	339	323	291	250	168	136	131	126	113	87	59	64	50	36	21	13	5	1	0	0
1477	Estimates	Lebanon		422	Country/Area	922	1980	364	337	312	287	245	207	137	111	113	111	100	75	50	55	41	26	12	5	1	0	0
1478	Estimates	Lebanon		422	Country/Area	922	1985	350	352	330	297	253	202	171	111	93	99	100	91	66	42	44	29	15	5	1	0	0
1479	Estimates	Lebanon		422	Country/Area	922	1990	354	342	348	321	275	227	180	155	100	85	92	93	82	58	34	31	17	6	1	0	0
1480	Estimates	Lebanon		422	Country/Area	922	1995	430	370	351	372	379	347	288	223	183	118	96	97	92	77	50	26	20	7	2	0	0
1481	Estimates	Lebanon		422	Country/Area	922	2000	416	412	367	352	370	376	345	284	220	185	114	89	94	87	67	38	16	9	2	0	0
1482	Estimates	Lebanon		422	Country/Area	922	2005	425	486	515	458	419	389	360	358	314	241	203	147	103	106	88	47	24	10	3	0	0
1483	Estimates	Lebanon		422	Country/Area	922	2010	371	423	485	513	453	413	384	356	355	311	237	198	141	97	95	72	33	13	4	1	0
1484	Estimates	Lebanon		422	Country/Area	922	2015	613	581	592	605	595	534	499	463	419	400	345	261	212	147	97	86	56	20	5	1	0
1485	Estimates	Lebanon		422	Country/Area	922	2020	566	586	559	576	593	583	522	488	453	410	390	334	249	198	131	80	63	33	8	1	0
1486	Estimates	Oman		512	Country/Area	922	1950	78	62	53	46	40	34	29	25	21	18	15	11	9	6	4	2	1	0	0	0	0
1487	Estimates	Oman		512	Country/Area	922	1955	85	68	60	52	44	36	30	26	23	20	17	13	10	7	4	2	1	0	0	0	0
1488	Estimates	Oman		512	Country/Area	922	1960	99	76	66	58	49	39	31	27	24	21	18	15	12	8	5	2	1	0	0	0	0
1489	Estimates	Oman		512	Country/Area	922	1965	116	91	74	64	55	45	35	28	25	22	20	17	13	10	6	3	1	0	0	0	0
1490	Estimates	Oman		512	Country/Area	922	1970	137	109	89	72	62	52	42	33	27	23	21	18	15	11	7	3	1	0	0	0	0
1491	Estimates	Oman		512	Country/Area	922	1975	167	130	107	89	73	66	59	45	34	27	22	20	16	12	8	4	2	0	0	0	0
1492	Estimates	Oman		512	Country/Area	922	1980	230	161	129	109	95	91	88	69	50	37	26	21	18	14	10	5	2	1	0	0	0
1493	Estimates	Oman		512	Country/Area	922	1985	298	225	160	131	115	113	114	99	74	52	36	25	19	15	11	6	3	1	0	0	0
1494	Estimates	Oman		512	Country/Area	922	1990	323	279	218	150	138	138	135	121	95	70	48	32	23	17	12	8	4	1	0	0	0
1495	Estimates	Oman		512	Country/Area	922	1995	309	296	268	203	149	206	212	173	133	81	60	42	28	18	12	9	5	2	0	0	0
1496	Estimates	Oman		512	Country/Area	922	2000	283	287	271	248	238	205	193	155	119	86	49	45	35	23	15	9	6	2	1	0	0
1497	Estimates	Oman		512	Country/Area	922	2005	256	267	293	287	265	262	213	181	144	116	82	41	38	27	16	11	6	3	1	0	0
1498	Estimates	Oman		512	Country/Area	922	2010	293	241	248	269	373	413	346	262	185	122	101	71	37	33	22	13	8	4	1	0	0
1499	Estimates	Oman		512	Country/Area	922	2015	384	303	245	235	391	721	656	418	305	197	148	105	64	33	30	18	9	5	2	1	0
1500	Estimates	Oman		512	Country/Area	922	2020	454	379	316	215	329	756	868	572	400	285	182	134	90	53	28	25	13	6	2	1	0
1501	Estimates	Qatar		634	Country/Area	922	1950	4	3	3	2	2	2	2	1	1	1	1	1	1	0	0	0	0	0	0	0	0
1502	Estimates	Qatar		634	Country/Area	922	1955	7	5	4	4	3	3	2	2	2	1	1	1	1	1	0	0	0	0	0	0	0
1503	Estimates	Qatar		634	Country/Area	922	1960	8	6	5	5	5	4	3	3	2	2	1	1	1	1	0	0	0	0	0	0	0
1504	Estimates	Qatar		634	Country/Area	922	1965	12	9	8	7	8	7	6	5	3	3	2	1	1	1	1	0	0	0	0	0	0
1505	Estimates	Qatar		634	Country/Area	922	1970	17	13	10	10	12	12	10	8	5	4	3	2	1	1	1	0	0	0	0	0	0
1506	Estimates	Qatar		634	Country/Area	922	1975	23	17	14	16	19	19	16	12	9	6	4	3	2	1	1	1	0	0	0	0	0
1507	Estimates	Qatar		634	Country/Area	922	1980	34	23	18	19	26	28	23	17	12	8	5	3	2	1	1	1	0	0	0	0	0
1508	Estimates	Qatar		634	Country/Area	922	1985	49	34	24	22	36	54	53	38	23	16	9	5	3	2	1	1	1	0	0	0	0
1509	Estimates	Qatar		634	Country/Area	922	1990	52	49	34	30	36	50	64	60	41	25	16	9	5	3	2	1	1	1	0	0	0
1510	Estimates	Qatar		634	Country/Area	922	1995	50	48	42	30	41	58	67	65	47	28	16	10	6	3	2	1	1	0	0	0	0
1511	Estimates	Qatar		634	Country/Area	922	2000	55	51	46	42	40	55	69	71	65	44	25	13	8	5	3	1	1	0	0	0	0
1512	Estimates	Qatar		634	Country/Area	922	2005	68	62	58	49	70	102	113	99	85	70	43	24	11	5	3	1	1	1	0	0	0
1513	Estimates	Qatar		634	Country/Area	922	2010	93	80	66	61	205	328	294	266	195	126	75	37	17	5	4	2	1	0	0	0	0
1514	Estimates	Qatar		634	Country/Area	922	2015	129	119	97	100	261	451	432	326	250	170	111	63	31	15	5	3	2	1	0	0	0
1515	Estimates	Qatar		634	Country/Area	922	2020	135	135	122	106	237	480	495	351	255	207	156	99	54	28	13	4	2	1	1	0	0
1516	Estimates	Saudi Arabia		682	Country/Area	922	1950	537	417	357	309	266	226	193	167	147	128	109	90	71	51	32	16	4	2	0	0	0
1517	Estimates	Saudi Arabia		682	Country/Area	922	1955	608	492	410	351	302	258	219	187	162	141	121	101	80	59	38	20	7	1	0	0	0
1518	Estimates	Saudi Arabia		682	Country/Area	922	1960	715	564	485	404	343	293	250	212	181	155	134	112	90	68	45	24	9	2	0	0	0
1519	Estimates	Saudi Arabia		682	Country/Area	922	1965	870	681	562	486	407	347	297	252	212	178	150	126	102	77	52	29	12	3	1	0	0
1520	Estimates	Saudi Arabia		682	Country/Area	922	1970	1 063	838	680	571	501	424	359	303	254	210	174	143	115	88	60	34	14	4	1	0	0
1521	Estimates	Saudi Arabia		682	Country/Area	922	1975	1 364	1 055	862	721	632	568	475	392	324	263	214	172	136	104	71	42	18	5	1	0	0
1522	Estimates	Saudi Arabia		682	Country/Area	922	1980	1 753	1 376	1 098	912	818	789	700	544	424	338	269	213	164	123	87	52	24	7	1	0	0
1523	Estimates	Saudi Arabia		682	Country/Area	922	1985	2 317	1 779	1 439	1 199	1 158	1 178	1 096	882	603	407	300	231	186	143	99	61	30	10	2	0	0
1524	Estimates	Saudi Arabia		682	Country/Area	922	1990	2 695	2 341	1 783	1 449	1 543	1 584	1 348	1 035	670	474	338	274	242	201	133	72	36	13	3	0	0
1525	Estimates	Saudi Arabia		682	Country/Area	922	1995	2 742	2 639	2 405	1 758	1 335	1 543	1 663	1 393	1 001	579	438	339	261	218	165	97	43	16	3	0	0
1526	Estimates	Saudi Arabia		682	Country/Area	922	2000	2 696	2 740	2 473	1 962	1 790	1 858	1 767	1 576	1 204	846	475	362	295	234	180	121	60	20	5	1	0
1527	Estimates	Saudi Arabia		682	Country/Area	922	2005	2 736	2 646	2 686	2 346	2 036	2 342	2 308	1 883	1 538	1 060	741	436	353	268	194	133	76	28	6	1	0
1528	Estimates	Saudi Arabia		682	Country/Area	922	2010	2 920	2 664	2 562	2 624	2 452	2 446	2 833	2 555	1 935	1 512	998	700	407	319	222	142	84	36	10	1	0
1529	Estimates	Saudi Arabia		682	Country/Area	922	2015	2 984	2 756	2 450	2 307	2 525	2 846	3 180	3 480	2 950	2 101	1 527	974	680	378	269	165	91	41	13	2	0
1530	Estimates	Saudi Arabia		682	Country/Area	922	2020	2 978	2 978	2 641	2 219	2 333	3 022	3 438	3 542	3 578	2 831	1 892	1 325	819	555	293	201	106	45	15	3	0
1531	Estimates	State of Palestine	7	275	Country/Area	922	1950	172	137	115	92	72	59	48	40	37	32	30	29	24	19	14	8	3	1	0	0	0
1532	Estimates	State of Palestine	7	275	Country/Area	922	1955	177	150	125	105	83	65	53	42	36	32	28	25	24	18	13	8	3	1	0	0	0
1533	Estimates	State of Palestine	7	275	Country/Area	922	1960	200	156	138	114	96	75	58	48	38	31	28	23	20	18	12	7	4	1	0	0	0
1534	Estimates	State of Palestine	7	275	Country/Area	922	1965	246	177	143	127	104	87	68	52	43	33	27	24	19	15	13	7	3	1	0	0	0
1535	Estimates	State of Palestine	7	275	Country/Area	922	1970	234	186	136	110	98	80	67	52	39	32	24	19	16	12	9	7	3	1	0	0	0
1536	Estimates	State of Palestine	7	275	Country/Area	922	1975	266	222	180	131	106	94	76	63	49	37	29	22	17	14	9	6	3	1	0	0	0
1537	Estimates	State of Palestine	7	275	Country/Area	922	1980	300	245	207	168	122	98	87	70	58	44	33	26	19	14	10	6	3	1	0	0	0
1538	Estimates	State of Palestine	7	275	Country/Area	922	1985	339	285	235	198	160	115	93	82	66	54	41	30	23	16	10	7	3	1	0	0	0
1539	Estimates	State of Palestine	7	275	Country/Area	922	1990	412	329	278	229	193	156	112	90	79	63	51	38	27	20	12	7	4	1	0	0	0
1540	Estimates	State of Palestine	7	275	Country/Area	922	1995	523	416	333	281	231	194	157	112	90	79	62	50	36	24	16	9	4	2	0	0	0
1541	Estimates	State of Palestine	7	275	Country/Area	922	2000	584	532	425	341	287	235	198	159	114	90	78	61	47	33	20	12	6	2	0	0	0
1542	Estimates	State of Palestine	7	275	Country/Area	922	2005	575	550	503	400	320	270	221	186	149	106	83	71	54	40	26	14	7	2	1	0	0
1543	Estimates	State of Palestine	7	275	Country/Area	922	2010	625	556	534	489	388	310	261	214	179	143	101	78	65	47	33	19	9	3	1	0	0
1544	Estimates	State of Palestine	7	275	Country/Area	922	2015	678	597	532	514	472	374	298	251	205	171	136	94	71	57	39	24	11	4	1	0	0
1545	Estimates	State of Palestine	7	275	Country/Area	922	2020	693	672	592	517	499	467	370	294	247	201	167	130	88	64	48	29	15	5	1	0	0
1546	Estimates	Syrian Arab Republic		760	Country/Area	922	1950	546	415	365	363	320	271	214	177	152	131	116	105	85	65	49	26	9	3	1	0	0
1547	Estimates	Syrian Arab Republic		760	Country/Area	922	1955	773	510	405	353	341	295	248	196	163	141	122	106	92	70	48	32	13	3	1	0	0
1548	Estimates	Syrian Arab Republic		760	Country/Area	922	1960	892	732	501	397	342	328	282	237	187	155	132	112	94	77	53	31	16	5	1	0	0
1549	Estimates	Syrian Arab Republic		760	Country/Area	922	1965	1 034	854	721	492	386	330	316	271	227	178	146	122	100	79	59	35	16	6	1	0	0
1550	Estimates	Syrian Arab Republic		760	Country/Area	922	1970	1 210	999	844	712	481	375	319	305	262	218	169	136	110	85	61	39	19	6	1	0	0
1551	Estimates	Syrian Arab Republic		760	Country/Area	922	1975	1 473	1 179	989	831	689	456	353	302	292	249	207	158	124	95	67	42	22	7	2	0	0
1552	Estimates	Syrian Arab Republic		760	Country/Area	922	1980	1 757	1 445	1 169	972	796	645	419	326	283	276	237	195	145	108	76	47	24	9	2	0	0
1553	Estimates	Syrian Arab Republic		760	Country/Area	922	1985	2 005	1 736	1 438	1 158	951	770	622	403	314	272	265	225	181	128	88	54	27	10	2	0	0
1554	Estimates	Syrian Arab Republic		760	Country/Area	922	1990	2 145	1 986	1 728	1 423	1 128	913	736	598	386	301	262	254	210	161	105	64	32	11	3	0	0
1555	Estimates	Syrian Arab Republic		760	Country/Area	922	1995	2 186	2 132	1 980	1 719	1 406	1 107	894	722	586	376	292	252	239	189	134	78	38	14	3	0	0
1556	Estimates	Syrian Arab Republic		760	Country/Area	922	2000	2 432	2 174	2 125	1 967	1 691	1 371	1 076	870	704	570	365	281	238	217	160	101	48	18	4	1	0
1557	Estimates	Syrian Arab Republic		760	Country/Area	922	2005	2 589	2 440	2 192	2 127	1 944	1 565	1 202	993	851	670	530	354	288	228	189	115	55	23	6	1	0
1558	Estimates	Syrian Arab Republic		760	Country/Area	922	2010	2 943	2 600	2 445	2 213	2 179	2 006	1 616	1 236	1 012	857	666	520	341	268	200	149	76	27	8	1	0
1559	Estimates	Syrian Arab Republic		760	Country/Area	922	2015	2 067	2 055	1 826	1 824	1 697	1 720	1 555	1 222	935	775	666	523	412	258	196	134	85	34	9	1	0
1560	Estimates	Syrian Arab Republic		760	Country/Area	922	2020	1 919	1 717	1 750	1 575	1 604	1 496	1 521	1 386	1 095	834	689	596	465	357	209	146	85	42	12	2	0
1561	Estimates	Turkey		792	Country/Area	922	1950	3 369	2 675	2 400	2 410	1 981	1 492	1 124	1 299	1 157	953	869	541	498	278	217	88	42	12	2	0	0
1562	Estimates	Turkey		792	Country/Area	922	1955	4 280	3 035	2 568	2 355	2 343	1 917	1 444	1 086	1 243	1 094	882	782	466	398	197	127	38	12	2	0	0
1563	Estimates	Turkey		792	Country/Area	922	1960	4 710	3 879	2 922	2 520	2 291	2 274	1 861	1 398	1 044	1 183	1 025	803	685	384	295	122	60	13	2	0	0
1564	Estimates	Turkey		792	Country/Area	922	1965	5 102	4 320	3 741	2 856	2 442	2 224	2 213	1 808	1 350	997	1 113	943	711	576	294	193	63	23	3	0	0
1565	Estimates	Turkey		792	Country/Area	922	1970	5 528	4 760	4 191	3 662	2 771	2 375	2 167	2 159	1 755	1 295	944	1 031	846	606	450	199	105	26	6	1	0
1566	Estimates	Turkey		792	Country/Area	922	1975	6 071	5 231	4 631	4 060	3 473	2 686	2 309	2 107	2 121	1 706	1 255	896	973	757	513	319	114	44	7	1	0
1567	Estimates	Turkey		792	Country/Area	922	1980	6 521	5 812	5 101	4 526	3 948	3 386	2 621	2 261	2 053	2 047	1 629	1 179	819	851	614	361	184	50	13	1	0
1568	Estimates	Turkey		792	Country/Area	922	1985	6 740	6 278	5 678	5 004	4 422	3 864	3 319	2 649	2 270	2 084	2 018	1 541	1 087	726	699	445	211	81	15	2	0
1569	Estimates	Turkey		792	Country/Area	922	1990	6 581	6 550	6 169	5 610	4 931	4 355	3 805	3 263	2 596	2 210	2 012	1 921	1 434	974	608	513	268	93	24	3	0
1570	Estimates	Turkey		792	Country/Area	922	1995	6 439	6 433	6 446	6 093	5 531	4 861	4 292	3 745	3 203	2 534	2 142	1 924	1 797	1 296	826	458	313	123	27	4	0
1571	Estimates	Turkey		792	Country/Area	922	2000	6 645	6 345	6 364	6 374	6 018	5 462	4 797	4 230	3 682	3 136	2 464	2 058	1 811	1 637	1 111	630	289	144	37	5	0
1572	Estimates	Turkey		792	Country/Area	922	2005	6 529	6 585	6 306	6 320	6 322	5 963	5 406	4 742	4 173	3 620	3 065	2 383	1 954	1 664	1 417	862	404	138	43	6	0
1573	Estimates	Turkey		792	Country/Area	922	2010	6 418	6 486	6 553	6 267	6 271	6 269	5 908	5 350	4 683	4 108	3 546	2 975	2 275	1 813	1 459	1 118	571	202	45	8	1
1574	Estimates	Turkey		792	Country/Area	922	2015	6 779	6 640	6 684	6 684	6 324	6 321	6 313	5 947	5 385	4 712	4 127	3 548	2 886	2 155	1 640	1 201	788	311	74	10	1
1575	Estimates	Turkey		792	Country/Area	922	2020	6 567	6 852	6 773	6 822	6 770	6 404	6 395	6 380	6 008	5 439	4 755	4 153	3 446	2 746	1 970	1 383	877	453	125	18	1
1576	Estimates	United Arab Emirates		784	Country/Area	922	1950	12	9	8	7	6	5	4	4	3	3	2	2	2	1	1	0	0	0	0	0	0
1577	Estimates	United Arab Emirates		784	Country/Area	922	1955	14	11	9	8	7	6	5	4	4	3	3	2	2	1	1	0	0	0	0	0	0
1578	Estimates	United Arab Emirates		784	Country/Area	922	1960	17	13	11	9	8	7	6	5	4	3	3	2	2	1	1	1	0	0	0	0	0
1579	Estimates	United Arab Emirates		784	Country/Area	922	1965	23	18	16	17	18	15	12	9	7	5	3	2	1	1	1	1	0	0	0	0	0
1580	Estimates	United Arab Emirates		784	Country/Area	922	1970	36	25	20	21	27	30	23	17	12	8	6	3	2	1	1	1	0	0	0	0	0
1581	Estimates	United Arab Emirates		784	Country/Area	922	1975	66	51	38	40	72	86	62	44	32	19	16	7	7	6	1	1	0	0	0	0	0
1582	Estimates	United Arab Emirates		784	Country/Area	922	1980	132	96	59	58	123	175	138	91	62	32	21	13	6	9	5	1	0	0	0	0	0
1583	Estimates	United Arab Emirates		784	Country/Area	922	1985	189	150	98	70	127	200	183	136	90	49	31	16	11	6	7	3	0	0	0	0	0
1584	Estimates	United Arab Emirates		784	Country/Area	922	1990	230	192	146	136	151	185	234	205	146	95	46	26	14	10	5	5	2	0	0	0	0
1585	Estimates	United Arab Emirates		784	Country/Area	922	1995	232	227	201	156	216	320	310	278	209	123	70	29	18	10	8	3	3	1	0	0	0
1586	Estimates	United Arab Emirates		784	Country/Area	922	2000	266	286	264	207	293	418	408	368	281	158	89	42	18	16	8	6	2	2	0	0	0
1587	Estimates	United Arab Emirates		784	Country/Area	922	2005	300	271	271	271	467	758	743	569	414	247	132	72	33	15	14	6	4	1	1	0	0
1588	Estimates	United Arab Emirates		784	Country/Area	922	2010	442	353	330	332	826	1 427	1 579	1 338	878	545	267	115	61	28	13	11	4	2	0	0	0
1589	Estimates	United Arab Emirates		784	Country/Area	922	2015	506	449	358	332	656	1 447	1 687	1 395	1 034	617	404	214	78	41	25	10	7	2	1	0	0
1590	Estimates	United Arab Emirates		784	Country/Area	922	2020	499	513	453	390	716	1 434	1 796	1 374	916	692	457	341	186	57	36	20	7	4	1	0	0
1591	Estimates	Yemen		887	Country/Area	922	1950	816	621	535	465	399	340	289	246	210	178	152	124	105	82	57	31	10	4	1	0	0
1592	Estimates	Yemen		887	Country/Area	922	1955	813	683	586	509	433	365	309	263	223	190	159	133	104	83	58	34	14	4	1	0	0
1593	Estimates	Yemen		887	Country/Area	922	1960	903	685	645	557	471	391	329	279	237	201	169	140	112	82	58	34	16	5	1	0	0
1594	Estimates	Yemen		887	Country/Area	922	1965	1 012	767	647	613	513	423	350	294	250	212	179	148	117	88	58	35	16	6	1	0	0
1595	Estimates	Yemen		887	Country/Area	922	1970	1 184	878	719	599	550	446	365	303	256	219	185	154	123	92	62	34	16	6	1	0	0
1596	Estimates	Yemen		887	Country/Area	922	1975	1 381	1 057	832	666	525	463	372	310	260	221	189	159	128	96	64	37	16	6	1	0	0
1597	Estimates	Yemen		887	Country/Area	922	1980	1 632	1 276	1 029	809	636	494	434	348	289	242	203	171	138	104	71	40	18	6	1	0	0
1598	Estimates	Yemen		887	Country/Area	922	1985	2 044	1 547	1 254	1 010	785	611	473	415	331	273	226	186	150	114	78	45	20	7	1	0	0
1599	Estimates	Yemen		887	Country/Area	922	1990	2 544	1 968	1 527	1 236	986	760	590	455	398	316	258	208	166	126	87	51	23	8	2	0	0
1600	Estimates	Yemen		887	Country/Area	922	1995	3 034	2 497	1 974	1 524	1 149	912	796	670	550	468	363	292	229	181	136	84	40	12	2	0	0
1601	Estimates	Yemen		887	Country/Area	922	2000	3 093	2 953	2 472	1 949	1 488	1 112	880	767	645	525	443	336	261	193	139	89	44	16	3	0	0
1602	Estimates	Yemen		887	Country/Area	922	2005	3 309	3 028	2 924	2 443	1 912	1 449	1 079	852	742	620	499	412	302	222	151	93	48	17	4	0	0
1603	Estimates	Yemen		887	Country/Area	922	2010	3 616	3 261	3 003	2 898	2 413	1 881	1 423	1 057	831	719	593	468	374	261	176	104	52	20	5	1	0
1604	Estimates	Yemen		887	Country/Area	922	2015	3 963	3 575	3 244	2 981	2 862	2 375	1 848	1 395	1 032	806	690	558	427	325	208	122	58	21	5	1	0
1605	Estimates	Yemen		887	Country/Area	922	2020	4 115	3 918	3 549	3 202	2 925	2 808	2 329	1 811	1 362	1 001	773	650	509	370	259	144	69	24	6	1	0
1606	Estimates	CENTRAL AND SOUTHERN ASIA		921	SDG region	1828	1950	74 460	61 285	57 629	51 940	46 628	40 596	35 328	30 979	27 082	22 172	18 854	13 686	11 680	7 330	5 510	3 329	1 577	556	140	27	0
1607	Estimates	CENTRAL AND SOUTHERN ASIA		921	SDG region	1828	1955	90 771	67 670	59 050	55 730	49 732	44 316	38 328	33 056	28 690	24 703	19 792	16 274	11 229	8 877	5 013	3 206	1 536	536	128	24	3
1608	Estimates	CENTRAL AND SOUTHERN ASIA		921	SDG region	1828	1960	101 738	83 567	65 583	57 427	53 793	47 682	42 247	36 225	30 896	26 439	22 296	17 366	13 593	8 727	6 208	3 021	1 543	553	134	24	4
1609	Estimates	CENTRAL AND SOUTHERN ASIA		921	SDG region	1828	1965	113 181	94 574	81 269	64 055	55 794	52 038	45 824	40 288	34 191	28 738	24 142	19 826	14 737	10 706	6 213	3 836	1 512	585	148	27	4
1610	Estimates	CENTRAL AND SOUTHERN ASIA		921	SDG region	1828	1970	123 701	105 979	92 468	79 713	62 538	54 251	50 443	44 098	38 449	32 197	26 543	21 744	17 061	11 808	7 757	3 921	1 976	596	160	31	5
1611	Estimates	CENTRAL AND SOUTHERN ASIA		921	SDG region	1828	1975	135 510	116 209	103 827	90 323	77 490	61 218	53 151	49 067	42 563	36 684	30 219	24 230	18 949	13 884	8 751	5 007	2 092	798	168	35	6
1612	Estimates	CENTRAL AND SOUTHERN ASIA		921	SDG region	1828	1980	150 467	128 848	114 424	102 581	89 003	76 077	59 831	51 774	47 547	40 716	34 537	27 743	21 257	15 554	10 408	5 749	2 709	859	230	38	7
1613	Estimates	CENTRAL AND SOUTHERN ASIA		921	SDG region	1828	1985	169 032	144 095	126 955	113 138	101 088	87 514	74 528	58 497	50 241	45 530	38 387	31 757	24 412	17 474	11 704	6 864	3 140	1 125	250	53	8
1614	Estimates	CENTRAL AND SOUTHERN ASIA		921	SDG region	1828	1990	180 226	162 935	142 594	125 605	111 339	99 159	85 869	73 030	57 021	48 445	43 204	35 575	28 187	20 262	13 259	7 796	3 752	1 326	331	58	11
1615	Estimates	CENTRAL AND SOUTHERN ASIA		921	SDG region	1828	1995	184 335	175 374	161 419	141 073	123 546	109 264	97 242	84 075	71 234	55 141	46 199	40 270	31 886	23 794	15 713	9 071	4 446	1 630	398	78	13
1616	Estimates	CENTRAL AND SOUTHERN ASIA		921	SDG region	1828	2000	187 245	179 914	173 625	159 681	138 864	121 335	107 310	95 332	82 053	69 052	52 773	43 306	36 384	27 259	18 782	11 067	5 330	1 992	500	94	17
1617	Estimates	CENTRAL AND SOUTHERN ASIA		921	SDG region	1828	2005	189 872	183 770	178 502	171 745	157 101	136 338	119 239	105 547	93 487	79 754	66 093	49 654	39 432	31 365	21 804	13 451	6 685	2 460	631	122	21
1618	Estimates	CENTRAL AND SOUTHERN ASIA		921	SDG region	1828	2010	190 668	187 032	182 497	176 417	168 565	153 980	133 614	116 718	103 158	90 754	76 505	62 236	45 364	34 330	25 310	15 784	8 260	3 171	806	159	29
1619	Estimates	CENTRAL AND SOUTHERN ASIA		921	SDG region	1828	2015	184 570	188 506	185 700	180 837	173 941	165 828	151 393	131 164	114 403	100 540	87 458	72 477	57 271	39 846	28 216	18 726	10 064	4 046	1 086	215	40
1620	Estimates	CENTRAL AND SOUTHERN ASIA		921	SDG region	1828	2020	185 077	182 907	187 491	184 164	178 534	171 785	163 854	149 206	128 921	111 823	97 195	83 084	67 032	50 794	33 022	21 088	11 943	5 014	1 419	299	57
1621	Estimates	Central Asia		5500	Subregion	921	1950	1 914	1 514	2 230	1 708	1 892	1 151	818	1 033	972	1 015	837	646	631	463	317	185	77	33	10	2	0
1622	Estimates	Central Asia		5500	Subregion	921	1955	3 052	1 950	1 587	2 306	1 769	1 929	1 180	839	1 042	970	988	792	587	541	368	221	103	35	11	3	0
1623	Estimates	Central Asia		5500	Subregion	921	1960	4 062	3 126	2 054	1 684	2 390	1 844	1 978	1 219	866	1 051	960	948	731	516	438	264	124	49	13	3	1
1624	Estimates	Central Asia		5500	Subregion	921	1965	4 828	4 132	3 188	2 122	1 744	2 462	1 870	1 982	1 227	875	1 054	949	878	631	416	317	152	61	19	4	1
1625	Estimates	Central Asia		5500	Subregion	921	1970	4 811	4 873	4 241	3 213	2 151	1 769	2 502	1 859	1 952	1 204	854	1 026	901	772	502	297	176	77	24	6	1
1626	Estimates	Central Asia		5500	Subregion	921	1975	5 201	4 735	4 807	4 168	3 276	2 161	1 745	2 395	1 770	1 862	1 193	824	925	766	616	351	192	90	31	7	1
1627	Estimates	Central Asia		5500	Subregion	921	1980	5 681	5 099	4 687	4 642	4 038	3 249	2 179	1 618	2 295	1 684	1 778	1 143	759	791	611	460	227	98	36	9	2
1628	Estimates	Central Asia		5500	Subregion	921	1985	6 461	5 529	5 033	4 519	4 558	3 960	3 146	2 079	1 552	2 170	1 591	1 659	1 027	656	643	448	297	119	41	11	2
1629	Estimates	Central Asia		5500	Subregion	921	1990	7 213	6 242	5 441	4 817	4 302	4 367	3 868	3 046	1 986	1 480	2 036	1 470	1 494	880	529	467	260	158	50	13	3
1630	Estimates	Central Asia		5500	Subregion	921	1995	6 845	6 937	6 016	5 189	4 575	4 054	4 088	3 600	2 841	1 809	1 329	1 825	1 264	1 248	687	367	289	131	61	13	3
1631	Estimates	Central Asia		5500	Subregion	921	2000	5 873	6 693	6 774	5 803	4 929	4 371	3 874	3 862	3 339	2 620	1 617	1 175	1 562	1 021	950	472	208	140	46	14	2
1632	Estimates	Central Asia		5500	Subregion	921	2005	5 640	5 793	6 657	6 702	5 687	4 786	4 248	3 819	3 752	3 201	2 419	1 469	1 051	1 281	817	663	299	102	50	11	2
1633	Estimates	Central Asia		5500	Subregion	921	2010	6 666	5 549	5 811	6 713	6 713	5 535	4 660	4 148	3 730	3 681	3 014	2 204	1 287	908	1 021	568	407	143	36	11	2
1634	Estimates	Central Asia		5500	Subregion	921	2015	7 926	6 648	5 488	5 762	6 648	6 650	5 438	4 580	4 071	3 607	3 588	2 852	2 045	1 072	764	759	355	177	42	6	1
1635	Estimates	Central Asia		5500	Subregion	921	2020	8 130	7 892	6 632	5 448	5 692	6 569	6 572	5 362	4 502	3 982	3 498	3 428	2 647	1 818	889	568	474	169	59	9	1
1636	Estimates	Kazakhstan		398	Country/Area	5500	1950	741	572	990	572	745	415	318	437	387	351	264	228	245	180	130	76	34	13	4	1	0
1637	Estimates	Kazakhstan		398	Country/Area	5500	1955	1 092	791	629	1 047	622	780	444	340	454	398	352	259	212	214	146	92	42	15	5	1	0
1638	Estimates	Kazakhstan		398	Country/Area	5500	1960	1 511	1 205	886	718	1 132	701	840	492	375	481	416	358	254	197	181	109	52	20	6	1	0
1639	Estimates	Kazakhstan		398	Country/Area	5500	1965	1 745	1 588	1 279	942	767	1 172	742	866	513	388	479	407	337	227	163	131	60	26	8	2	0
1640	Estimates	Kazakhstan		398	Country/Area	5500	1970	1 550	1 746	1 600	1 287	944	767	1 162	737	851	501	372	448	368	291	182	116	69	31	10	2	0
1641	Estimates	Kazakhstan		398	Country/Area	5500	1975	1 625	1 531	1 706	1 570	1 311	952	738	1 094	685	797	488	353	404	315	230	129	71	36	13	3	1
1642	Estimates	Kazakhstan		398	Country/Area	5500	1980	1 692	1 601	1 499	1 567	1 468	1 264	961	639	1 040	638	747	466	312	340	251	171	85	37	15	4	1
1643	Estimates	Kazakhstan		398	Country/Area	5500	1985	1 804	1 641	1 568	1 421	1 528	1 433	1 208	908	603	972	591	685	414	266	273	182	102	46	16	5	1
1644	Estimates	Kazakhstan		398	Country/Area	5500	1990	1 858	1 711	1 580	1 426	1 314	1 450	1 399	1 167	870	573	912	545	617	358	216	202	102	56	20	5	1
1645	Estimates	Kazakhstan		398	Country/Area	5500	1995	1 450	1 707	1 547	1 418	1 301	1 184	1 289	1 236	1 056	766	495	802	448	507	276	149	128	51	21	5	1
1646	Estimates	Kazakhstan		398	Country/Area	5500	2000	1 106	1 402	1 599	1 414	1 271	1 189	1 079	1 141	1 067	926	645	411	651	332	360	176	73	59	16	4	1
1647	Estimates	Kazakhstan		398	Country/Area	5500	2005	1 230	1 143	1 398	1 595	1 421	1 262	1 171	1 089	1 104	1 019	824	590	371	510	276	238	103	34	19	3	1
1648	Estimates	Kazakhstan		398	Country/Area	5500	2010	1 592	1 183	1 135	1 478	1 649	1 390	1 235	1 154	1 057	1 115	929	734	495	324	411	175	141	45	9	3	0
1649	Estimates	Kazakhstan		398	Country/Area	5500	2015	1 954	1 608	1 129	1 122	1 497	1 682	1 359	1 209	1 131	1 011	1 112	871	699	375	297	321	117	61	13	2	0
1650	Estimates	Kazakhstan		398	Country/Area	5500	2020	1 920	1 948	1 604	1 117	1 100	1 473	1 658	1 336	1 184	1 103	978	1 062	811	628	320	233	216	62	23	3	0
1651	Estimates	Kyrgyzstan		417	Country/Area	5500	1950	167	132	204	174	186	117	82	108	99	103	81	70	75	58	41	25	10	5	2	0	0
1652	Estimates	Kyrgyzstan		417	Country/Area	5500	1955	266	164	133	204	173	183	115	81	104	95	96	74	62	62	45	28	12	5	2	0	0
1653	Estimates	Kyrgyzstan		417	Country/Area	5500	1960	358	264	166	134	204	172	181	113	79	100	90	89	66	52	49	31	14	6	2	0	0
1654	Estimates	Kyrgyzstan		417	Country/Area	5500	1965	426	366	274	173	140	208	176	182	115	79	98	86	83	59	43	35	16	7	2	1	0
1655	Estimates	Kyrgyzstan		417	Country/Area	5500	1970	427	434	378	283	179	144	211	179	183	115	78	94	81	75	49	31	18	8	3	1	0
1656	Estimates	Kyrgyzstan		417	Country/Area	5500	1975	457	425	428	367	277	180	139	204	169	175	115	75	84	69	57	35	21	9	3	1	0
1657	Estimates	Kyrgyzstan		417	Country/Area	5500	1980	479	437	418	407	350	278	194	125	199	160	172	112	71	73	55	43	22	11	4	1	0
1658	Estimates	Kyrgyzstan		417	Country/Area	5500	1985	561	467	431	398	397	345	272	187	121	190	153	161	101	62	60	41	27	12	5	1	0
1659	Estimates	Kyrgyzstan		417	Country/Area	5500	1990	628	545	464	417	376	374	333	262	177	113	178	141	145	85	49	42	21	15	5	2	0
1660	Estimates	Kyrgyzstan		417	Country/Area	5500	1995	592	600	523	443	396	353	348	306	237	157	93	152	116	116	62	30	21	11	7	2	0
1661	Estimates	Kyrgyzstan		417	Country/Area	5500	2000	538	585	596	519	439	391	347	340	297	228	149	85	136	99	94	46	18	9	3	1	0
1662	Estimates	Kyrgyzstan		417	Country/Area	5500	2005	483	507	581	589	493	415	369	348	331	274	199	127	72	106	72	64	33	8	3	1	0
1663	Estimates	Kyrgyzstan		417	Country/Area	5500	2010	605	495	521	600	612	459	371	336	326	316	250	180	104	64	82	49	33	15	2	0	0
1664	Estimates	Kyrgyzstan		417	Country/Area	5500	2015	772	602	503	520	575	579	449	368	333	306	299	236	160	95	48	61	37	13	3	0	0
1665	Estimates	Kyrgyzstan		417	Country/Area	5500	2020	760	769	601	500	514	569	572	443	361	325	296	285	220	144	79	33	33	16	4	1	0
1666	Estimates	Tajikistan		762	Country/Area	5500	1950	172	149	197	172	163	105	75	92	89	88	69	48	47	31	19	10	4	2	1	0	0
1667	Estimates	Tajikistan		762	Country/Area	5500	1955	296	167	151	200	175	164	105	75	91	87	85	65	44	41	25	14	7	1	0	0	0
1668	Estimates	Tajikistan		762	Country/Area	5500	1960	387	281	165	149	197	171	160	102	72	87	82	78	57	37	33	18	9	3	0	0	0
1669	Estimates	Tajikistan		762	Country/Area	5500	1965	469	376	282	166	149	196	170	158	100	71	83	77	71	50	30	24	12	3	1	0	0
1670	Estimates	Tajikistan		762	Country/Area	5500	1970	513	458	377	283	166	149	195	168	155	98	68	79	71	62	42	23	17	5	1	0	0
1671	Estimates	Tajikistan		762	Country/Area	5500	1975	568	495	444	361	290	177	150	194	161	148	105	68	71	59	48	27	19	6	1	0	0
1672	Estimates	Tajikistan		762	Country/Area	5500	1980	633	548	489	440	360	286	182	136	188	156	146	97	64	61	48	37	24	7	2	0	0
1673	Estimates	Tajikistan		762	Country/Area	5500	1985	783	618	545	477	434	358	279	175	131	180	149	138	88	56	50	35	31	9	2	0	0
1674	Estimates	Tajikistan		762	Country/Area	5500	1990	939	762	614	530	461	419	354	270	168	126	170	141	127	77	47	37	28	12	2	0	0
1675	Estimates	Tajikistan		762	Country/Area	5500	1995	923	894	736	585	496	427	389	326	244	148	110	149	117	102	57	29	21	11	3	0	0
1676	Estimates	Tajikistan		762	Country/Area	5500	2000	892	885	866	703	545	467	407	373	294	214	128	94	124	87	74	37	15	8	3	0	0
1677	Estimates	Tajikistan		762	Country/Area	5500	2005	857	846	879	856	685	515	445	390	367	286	208	111	86	107	66	53	24	6	2	0	0
1678	Estimates	Tajikistan		762	Country/Area	5500	2010	987	827	871	864	832	641	502	434	396	357	281	176	111	72	79	50	35	10	2	0	0
1679	Estimates	Tajikistan		762	Country/Area	5500	2015	1 227	980	823	855	836	804	619	484	420	384	344	266	161	96	57	54	26	13	2	0	0
1680	Estimates	Tajikistan		762	Country/Area	5500	2020	1 357	1 221	977	811	834	815	786	604	473	410	372	329	246	142	78	40	30	10	3	0	0
1681	Estimates	Turkmenistan		795	Country/Area	5500	1950	142	110	146	122	121	80	62	80	73	68	51	41	44	31	20	12	5	2	1	0	0
1682	Estimates	Turkmenistan		795	Country/Area	5500	1955	216	137	110	145	121	120	79	61	78	70	63	46	35	36	23	14	6	2	1	0	0
1683	Estimates	Turkmenistan		795	Country/Area	5500	1960	287	213	139	112	146	122	120	79	60	76	67	58	40	29	27	16	8	3	1	0	0
1684	Estimates	Turkmenistan		795	Country/Area	5500	1965	344	282	215	141	113	146	122	119	78	59	72	62	52	34	22	19	9	3	1	0	0
1685	Estimates	Turkmenistan		795	Country/Area	5500	1970	358	340	285	216	141	113	146	121	117	76	57	67	55	44	27	16	11	4	1	0	0
1686	Estimates	Turkmenistan		795	Country/Area	5500	1975	397	360	334	283	225	144	111	143	115	112	76	55	58	45	32	18	11	5	1	0	0
1687	Estimates	Turkmenistan		795	Country/Area	5500	1980	447	390	358	326	289	222	148	100	137	108	107	71	50	47	34	23	12	5	2	0	0
1688	Estimates	Turkmenistan		795	Country/Area	5500	1985	496	435	385	347	327	285	215	139	95	129	102	99	63	42	38	24	15	6	2	0	0
1689	Estimates	Turkmenistan		795	Country/Area	5500	1990	580	483	432	374	342	318	277	209	134	91	122	94	89	54	34	27	15	7	2	0	0
1690	Estimates	Turkmenistan		795	Country/Area	5500	1995	598	576	486	435	376	343	318	275	206	131	88	115	87	78	44	25	16	7	2	0	0
1691	Estimates	Turkmenistan		795	Country/Area	5500	2000	490	581	567	479	427	367	334	308	266	197	123	81	103	74	62	32	15	8	2	0	0
1692	Estimates	Turkmenistan		795	Country/Area	5500	2005	502	478	570	552	460	406	348	317	292	249	182	110	70	87	58	44	20	7	3	0	0
1693	Estimates	Turkmenistan		795	Country/Area	5500	2010	536	494	472	562	541	449	396	338	306	280	236	169	99	60	69	42	28	9	2	1	0
1694	Estimates	Turkmenistan		795	Country/Area	5500	2015	679	527	488	466	554	532	440	387	329	296	267	221	152	85	47	50	26	13	3	1	0
1695	Estimates	Turkmenistan		795	Country/Area	5500	2020	661	672	524	485	462	548	525	433	378	319	284	252	201	133	69	35	33	13	5	1	0
1696	Estimates	Uzbekistan		860	Country/Area	5500	1950	693	551	694	667	677	433	280	317	324	406	373	260	219	163	106	61	25	11	4	1	0
1697	Estimates	Uzbekistan		860	Country/Area	5500	1955	1 181	691	564	709	678	682	436	282	316	319	392	349	234	188	129	74	35	12	4	1	0
1698	Estimates	Uzbekistan		860	Country/Area	5500	1960	1 519	1 164	698	571	711	678	678	433	279	307	305	365	314	201	149	90	41	18	5	1	0
1699	Estimates	Uzbekistan		860	Country/Area	5500	1965	1 844	1 519	1 139	701	576	740	660	657	421	278	321	316	336	260	157	107	54	21	7	1	0
1700	Estimates	Uzbekistan		860	Country/Area	5500	1970	1 963	1 895	1 601	1 144	720	596	788	654	645	415	279	337	326	301	202	111	62	29	9	2	0
1701	Estimates	Uzbekistan		860	Country/Area	5500	1975	2 153	1 924	1 896	1 588	1 173	708	607	760	640	629	409	274	308	279	248	142	70	33	12	3	1
1702	Estimates	Uzbekistan		860	Country/Area	5500	1980	2 430	2 122	1 923	1 902	1 572	1 199	695	618	730	622	607	397	262	270	224	187	84	38	14	4	1
1703	Estimates	Uzbekistan		860	Country/Area	5500	1985	2 817	2 366	2 104	1 876	1 873	1 540	1 173	669	602	699	596	576	360	230	222	167	123	47	17	5	1
1704	Estimates	Uzbekistan		860	Country/Area	5500	1990	3 208	2 740	2 351	2 070	1 810	1 805	1 505	1 138	638	577	654	549	515	305	183	158	96	68	21	6	1
1705	Estimates	Uzbekistan		860	Country/Area	5500	1995	3 282	3 160	2 724	2 306	2 006	1 748	1 744	1 457	1 098	607	543	607	495	445	247	134	103	51	28	6	1
1706	Estimates	Uzbekistan		860	Country/Area	5500	2000	2 847	3 240	3 145	2 688	2 247	1 956	1 708	1 700	1 416	1 056	573	503	548	428	360	181	88	56	21	8	1
1707	Estimates	Uzbekistan		860	Country/Area	5500	2005	2 568	2 819	3 228	3 110	2 628	2 187	1 915	1 675	1 658	1 372	1 006	530	451	472	345	264	119	48	23	6	2
1708	Estimates	Uzbekistan		860	Country/Area	5500	2010	2 946	2 550	2 812	3 209	3 080	2 596	2 156	1 885	1 645	1 613	1 318	944	477	387	381	252	172	65	20	7	1
1709	Estimates	Uzbekistan		860	Country/Area	5500	2015	3 295	2 930	2 545	2 799	3 186	3 053	2 571	2 131	1 858	1 611	1 566	1 258	872	419	314	273	149	76	20	4	1
1710	Estimates	Uzbekistan		860	Country/Area	5500	2020	3 432	3 282	2 925	2 535	2 782	3 165	3 030	2 547	2 105	1 825	1 569	1 500	1 168	771	344	228	164	68	24	4	0
1711	Estimates	Southern Asia		5501	Subregion	921	1950	72 546	59 771	55 399	50 233	44 736	39 445	34 510	29 946	26 110	21 157	18 016	13 039	11 050	6 867	5 193	3 143	1 499	523	129	25	0
1712	Estimates	Southern Asia		5501	Subregion	921	1955	87 720	65 720	57 463	53 424	47 963	42 387	37 149	32 217	27 648	23 734	18 804	15 482	10 642	8 336	4 645	2 985	1 433	501	117	21	3
1713	Estimates	Southern Asia		5501	Subregion	921	1960	97 676	80 441	63 529	55 743	51 403	45 838	40 270	35 006	30 030	25 389	21 336	16 418	12 862	8 211	5 770	2 757	1 420	505	121	21	3
1714	Estimates	Southern Asia		5501	Subregion	921	1965	108 353	90 442	78 082	61 933	54 050	49 576	43 954	38 307	32 963	27 863	23 088	18 877	13 859	10 075	5 796	3 519	1 360	525	129	23	3
1715	Estimates	Southern Asia		5501	Subregion	921	1970	118 889	101 106	88 226	76 500	60 387	52 482	47 941	42 238	36 497	30 993	25 688	20 718	16 160	11 036	7 255	3 624	1 800	519	136	25	4
1716	Estimates	Southern Asia		5501	Subregion	921	1975	130 309	111 475	99 020	86 155	74 214	59 056	51 405	46 672	40 793	34 823	29 026	23 407	18 024	13 118	8 135	4 657	1 900	708	138	28	4
1717	Estimates	Southern Asia		5501	Subregion	921	1980	144 786	123 749	109 737	97 939	84 965	72 828	57 652	50 157	45 252	39 031	32 759	26 600	20 499	14 763	9 797	5 288	2 481	761	194	29	5
1718	Estimates	Southern Asia		5501	Subregion	921	1985	162 570	138 567	121 923	108 619	96 530	83 553	71 381	56 418	48 689	43 360	36 796	30 098	23 385	16 818	11 061	6 416	2 843	1 006	209	42	6
1719	Estimates	Southern Asia		5501	Subregion	921	1990	173 013	156 693	137 153	120 789	107 037	94 792	82 002	69 984	55 034	46 965	41 168	34 104	26 693	19 382	12 730	7 328	3 492	1 168	281	45	8
1720	Estimates	Southern Asia		5501	Subregion	921	1995	177 490	168 437	155 403	135 885	118 971	105 210	93 155	80 474	68 393	53 333	44 869	38 445	30 623	22 546	15 026	8 705	4 157	1 499	338	64	10
1721	Estimates	Southern Asia		5501	Subregion	921	2000	181 372	173 221	166 851	153 878	133 935	116 964	103 436	91 471	78 714	66 432	51 156	42 132	34 822	26 238	17 832	10 594	5 122	1 853	454	80	14
1722	Estimates	Southern Asia		5501	Subregion	921	2005	184 232	177 978	171 845	165 043	151 414	131 552	114 991	101 728	89 734	76 554	63 674	48 185	38 381	30 084	20 987	12 789	6 386	2 357	581	110	19
1723	Estimates	Southern Asia		5501	Subregion	921	2010	184 002	181 484	176 686	169 704	161 852	148 446	128 954	112 571	99 429	87 073	73 491	60 033	44 078	33 423	24 289	15 216	7 853	3 028	771	148	27
1724	Estimates	Southern Asia		5501	Subregion	921	2015	176 644	181 858	180 211	175 075	167 293	159 178	145 955	126 585	110 332	96 934	83 870	69 625	55 227	38 774	27 452	17 967	9 708	3 869	1 044	208	38
1725	Estimates	Southern Asia		5501	Subregion	921	2020	176 947	175 016	180 859	178 716	172 842	165 216	157 283	143 844	124 419	107 841	93 696	79 657	64 385	48 976	32 133	20 521	11 468	4 846	1 360	290	56
1726	Estimates	Afghanistan		4	Country/Area	5501	1950	1 292	1 004	885	784	693	594	508	434	368	318	265	219	167	115	67	30	9	2	0	0	0
1727	Estimates	Afghanistan		4	Country/Area	5501	1955	1 357	1 107	965	846	736	642	545	461	388	324	273	220	171	118	71	33	11	2	0	0	0
1728	Estimates	Afghanistan		4	Country/Area	5501	1960	1 541	1 183	1 067	926	799	687	595	499	417	346	282	230	174	124	75	37	13	3	0	0	0
1729	Estimates	Afghanistan		4	Country/Area	5501	1965	1 771	1 364	1 145	1 028	879	750	641	549	455	375	304	241	186	129	81	40	15	3	0	0	0
1730	Estimates	Afghanistan		4	Country/Area	5501	1970	2 042	1 587	1 324	1 107	980	830	704	595	504	413	333	263	197	140	87	45	17	4	1	0	0
1731	Estimates	Afghanistan		4	Country/Area	5501	1975	2 357	1 853	1 545	1 285	1 060	931	784	659	551	462	371	291	218	152	96	50	20	5	1	0	0
1732	Estimates	Afghanistan		4	Country/Area	5501	1980	2 520	1 991	1 656	1 378	1 140	940	821	675	555	456	378	298	222	154	96	51	19	5	1	0	0
1733	Estimates	Afghanistan		4	Country/Area	5501	1985	2 320	1 851	1 508	1 236	1 014	849	714	618	475	368	288	240	190	130	78	40	14	4	1	0	0
1734	Estimates	Afghanistan		4	Country/Area	5501	1990	2 412	1 959	1 625	1 309	1 054	857	722	612	526	387	285	213	174	134	82	41	15	4	1	0	0
1735	Estimates	Afghanistan		4	Country/Area	5501	1995	3 515	2 809	2 336	1 935	1 565	1 266	1 032	851	703	601	460	348	260	194	129	68	29	7	1	0	0
1736	Estimates	Afghanistan		4	Country/Area	5501	2000	4 166	3 292	2 701	2 193	1 754	1 416	1 162	955	787	643	539	401	293	206	142	82	34	11	2	0	0
1737	Estimates	Afghanistan		4	Country/Area	5501	2005	4 898	4 085	3 295	2 776	2 323	1 846	1 456	1 174	949	774	627	513	367	256	162	94	43	13	3	0	0
1738	Estimates	Afghanistan		4	Country/Area	5501	2010	5 316	4 733	4 012	3 103	2 467	2 083	1 705	1 364	1 106	891	710	565	451	303	196	110	51	17	3	0	0
1739	Estimates	Afghanistan		4	Country/Area	5501	2015	5 501	5 228	4 714	4 063	3 215	2 544	2 107	1 703	1 349	1 083	864	674	515	392	241	135	61	20	4	0	0
1740	Estimates	Afghanistan		4	Country/Area	5501	2020	5 673	5 416	5 192	4 629	3 926	3 109	2 478	2 056	1 659	1 305	1 032	808	613	445	312	168	76	24	5	1	0
1741	Estimates	Bangladesh		50	Country/Area	5501	1950	6 238	5 015	4 377	3 830	3 300	2 864	2 460	2 110	1 786	1 517	1 225	973	717	577	480	300	103	21	2	0	0
1742	Estimates	Bangladesh		50	Country/Area	5501	1955	6 885	5 601	4 871	4 285	3 729	3 204	2 775	2 373	2 023	1 696	1 419	1 123	830	538	370	237	103	21	2	0	0
1743	Estimates	Bangladesh		50	Country/Area	5501	1960	8 445	6 287	5 459	4 793	4 199	3 641	3 119	2 689	2 284	1 929	1 596	1 309	970	636	355	191	86	23	2	0	0
1744	Estimates	Bangladesh		50	Country/Area	5501	1965	10 090	7 806	6 128	5 342	4 664	4 083	3 541	3 026	2 595	2 185	1 824	1 482	1 143	758	432	191	73	20	3	0	0
1745	Estimates	Bangladesh		50	Country/Area	5501	1970	11 751	9 391	7 625	6 003	5 208	4 545	3 982	3 447	2 929	2 490	2 075	1 702	1 307	911	528	241	77	19	3	0	0
1746	Estimates	Bangladesh		50	Country/Area	5501	1975	12 200	10 439	8 857	6 540	4 770	4 801	4 455	3 889	3 345	2 815	2 366	1 938	1 512	1 060	650	304	102	21	3	0	0
1747	Estimates	Bangladesh		50	Country/Area	5501	1980	13 833	11 507	10 266	8 762	6 417	4 467	4 419	4 307	3 752	3 085	2 571	2 134	1 660	1 184	738	373	132	29	3	0	0
1748	Estimates	Bangladesh		50	Country/Area	5501	1985	15 174	13 160	11 342	10 169	8 618	6 276	4 396	4 414	4 147	3 424	2 785	2 295	1 813	1 292	823	427	166	38	5	0	0
1749	Estimates	Bangladesh		50	Country/Area	5501	1990	15 890	14 539	13 000	11 247	10 056	8 464	6 148	4 336	4 311	3 992	3 264	2 617	2 065	1 511	963	509	200	52	7	0	0
1750	Estimates	Bangladesh		50	Country/Area	5501	1995	16 075	15 378	14 334	12 724	10 945	9 822	8 284	6 033	4 242	4 163	3 816	3 081	2 383	1 761	1 165	627	257	69	11	1	0
1751	Estimates	Bangladesh		50	Country/Area	5501	2000	16 282	15 702	15 194	14 136	12 505	10 727	9 635	8 103	5 890	4 122	3 992	3 613	2 836	2 098	1 442	857	386	113	21	2	0
1752	Estimates	Bangladesh		50	Country/Area	5501	2005	16 157	16 020	15 602	14 958	13 791	12 266	10 482	9 375	7 873	5 623	3 895	3 748	3 263	2 438	1 699	1 074	545	185	38	5	0
1753	Estimates	Bangladesh		50	Country/Area	5501	2010	15 287	15 980	15 938	15 203	14 310	13 353	11 831	10 039	9 014	7 427	5 253	3 593	3 306	2 745	1 957	1 281	701	278	69	10	1
1754	Estimates	Bangladesh		50	Country/Area	5501	2015	14 693	15 175	15 881	15 611	14 741	13 994	13 028	11 487	9 755	8 662	7 081	4 942	3 233	2 853	2 255	1 494	857	378	114	21	2
1755	Estimates	Bangladesh		50	Country/Area	5501	2020	14 328	14 644	15 089	15 585	15 239	14 526	13 763	12 749	11 225	9 426	8 305	6 701	4 500	2 796	2 357	1 739	1 021	483	167	39	6
1756	Estimates	Bhutan		64	Country/Area	5501	1950	32	25	21	18	16	13	11	9	8	7	5	4	3	2	1	1	0	0	0	0	0
1757	Estimates	Bhutan		64	Country/Area	5501	1955	32	28	24	21	18	16	13	11	9	7	6	5	3	2	1	1	0	0	0	0	0
1758	Estimates	Bhutan		64	Country/Area	5501	1960	38	29	27	23	21	18	15	13	10	8	7	5	4	3	2	1	0	0	0	0	0
1759	Estimates	Bhutan		64	Country/Area	5501	1965	45	34	28	27	23	20	18	15	12	9	7	6	4	3	2	1	0	0	0	0	0
1760	Estimates	Bhutan		64	Country/Area	5501	1970	53	41	33	28	27	24	21	18	14	11	9	7	5	3	2	1	0	0	0	0	0
1761	Estimates	Bhutan		64	Country/Area	5501	1975	63	49	39	33	28	28	24	21	17	14	10	8	6	4	2	1	1	0	0	0	0
1762	Estimates	Bhutan		64	Country/Area	5501	1980	72	58	48	39	34	29	28	24	20	16	13	9	7	5	3	2	1	0	0	0	0
1763	Estimates	Bhutan		64	Country/Area	5501	1985	80	67	57	47	38	33	28	27	23	19	15	11	8	6	3	2	1	0	0	0	0
1764	Estimates	Bhutan		64	Country/Area	5501	1990	89	76	66	56	46	38	32	27	26	21	17	13	10	7	4	2	1	0	0	0	0
1765	Estimates	Bhutan		64	Country/Area	5501	1995	83	78	67	56	46	40	31	27	22	20	18	15	11	8	5	3	1	1	0	0	0
1766	Estimates	Bhutan		64	Country/Area	5501	2000	78	81	77	67	55	45	39	30	26	21	19	17	13	10	7	4	2	1	0	0	0
1767	Estimates	Bhutan		64	Country/Area	5501	2005	71	76	80	78	68	56	45	38	29	25	20	18	15	12	8	5	3	1	0	0	0
1768	Estimates	Bhutan		64	Country/Area	5501	2010	67	71	76	79	76	64	52	42	36	28	24	19	16	14	10	6	3	1	0	0	0
1769	Estimates	Bhutan		64	Country/Area	5501	2015	62	66	70	75	78	75	64	51	41	35	27	23	17	15	12	8	5	2	1	0	0
1770	Estimates	Bhutan		64	Country/Area	5501	2020	64	62	66	70	74	79	76	63	50	39	33	26	21	16	13	9	6	3	1	0	0
1771	Estimates	India		356	Country/Area	5501	1950	54 170	44 775	42 142	38 464	34 406	30 386	26 933	23 481	20 602	16 489	14 248	9 928	8 490	4 801	3 599	2 048	941	326	80	17	0
1772	Estimates	India		356	Country/Area	5501	1955	67 081	49 199	42 957	40 534	36 592	32 442	28 457	24 991	21 531	18 579	14 511	12 107	7 996	6 326	3 200	2 056	931	308	67	12	2
1773	Estimates	India		356	Country/Area	5501	1960	73 250	61 554	47 467	41 580	38 896	34 846	30 691	26 678	23 159	19 632	16 564	12 541	9 961	6 108	4 336	1 890	980	329	72	12	2
1774	Estimates	India		356	Country/Area	5501	1965	80 056	67 768	59 658	46 240	40 312	37 479	33 340	29 093	25 004	21 362	17 721	14 532	10 490	7 739	4 278	2 643	941	367	84	14	2
1775	Estimates	India		356	Country/Area	5501	1970	86 558	74 570	66 020	58 453	45 126	39 151	36 207	31 974	27 644	23 418	19 587	15 793	12 344	8 281	5 538	2 678	1 367	367	96	17	3
1776	Estimates	India		356	Country/Area	5501	1975	94 952	81 481	73 295	65 280	57 685	44 470	38 419	35 281	30 890	26 362	21 886	17 776	13 655	9 950	6 071	3 562	1 420	545	98	21	4
1777	Estimates	India		356	Country/Area	5501	1980	103 883	90 162	80 280	72 532	64 391	56 781	43 693	37 589	34 277	29 681	24 864	20 057	15 535	11 161	7 424	3 967	1 921	578	150	22	4
1778	Estimates	India		356	Country/Area	5501	1985	115 533	99 471	88 952	79 484	71 554	63 402	55 832	42 831	36 621	33 049	28 104	22 875	17 583	12 719	8 351	4 871	2 147	787	159	34	5
1779	Estimates	India		356	Country/Area	5501	1990	121 959	111 359	98 228	88 073	78 386	70 427	62 344	54 756	41 776	35 364	31 352	25 919	20 111	14 419	9 526	5 493	2 644	881	218	35	7
1780	Estimates	India		356	Country/Area	5501	1995	124 807	118 311	110 158	97 315	86 899	77 175	69 287	61 205	53 508	40 463	33 704	29 132	23 078	16 786	11 052	6 476	3 115	1 138	253	52	9
1781	Estimates	India		356	Country/Area	5501	2000	127 837	121 810	117 257	109 250	96 140	85 657	76 002	68 096	59 906	51 963	38 740	31 539	26 253	19 609	13 158	7 749	3 799	1 391	344	63	13
1782	Estimates	India		356	Country/Area	5501	2005	129 543	125 383	120 794	116 261	107 869	94 681	84 291	74 654	66 648	58 228	49 861	36 403	28 622	22 542	15 559	9 353	4 632	1 744	437	90	17
1783	Estimates	India		356	Country/Area	5501	2010	128 212	127 628	124 445	119 808	114 839	106 298	93 234	82 851	73 122	64 866	55 995	47 020	33 242	24 817	18 102	11 208	5 695	2 186	570	119	24
1784	Estimates	India		356	Country/Area	5501	2015	118 983	126 825	126 815	123 644	118 706	113 484	104 895	91 816	81 322	71 346	62 557	52 988	43 213	29 177	20 257	13 302	7 047	2 818	760	165	34
1785	Estimates	India		356	Country/Area	5501	2020	116 880	117 982	126 156	126 046	122 505	117 397	112 176	103 460	90 220	79 440	68 876	59 256	48 891	38 260	24 091	15 084	8 489	3 531	993	223	48
1786	Estimates	Iran (Islamic Republic of)		364	Country/Area	5501	1950	2 534	1 855	1 821	1 744	1 573	1 456	1 070	906	857	758	618	532	493	381	271	161	65	21	4	0	0
1787	Estimates	Iran (Islamic Republic of)		364	Country/Area	5501	1955	3 477	2 300	1 782	1 775	1 711	1 544	1 419	1 034	865	803	693	544	443	382	266	158	72	21	4	0	0
1788	Estimates	Iran (Islamic Republic of)		364	Country/Area	5501	1960	3 929	3 204	2 228	1 743	1 743	1 680	1 507	1 375	991	815	740	616	458	348	271	159	73	24	4	1	0
1789	Estimates	Iran (Islamic Republic of)		364	Country/Area	5501	1965	4 370	3 671	3 124	2 185	1 711	1 710	1 641	1 463	1 322	938	755	662	523	363	249	164	74	24	5	1	0
1790	Estimates	Iran (Islamic Republic of)		364	Country/Area	5501	1970	4 832	4 141	3 604	3 079	2 153	1 686	1 677	1 601	1 414	1 259	875	681	569	420	264	153	77	24	5	1	0
1791	Estimates	Iran (Islamic Republic of)		364	Country/Area	5501	1975	5 467	4 638	4 085	3 563	3 038	2 123	1 657	1 641	1 554	1 354	1 181	796	592	462	309	165	74	26	5	1	0
1792	Estimates	Iran (Islamic Republic of)		364	Country/Area	5501	1980	6 867	5 360	4 625	4 108	3 568	3 040	2 099	1 630	1 603	1 504	1 290	1 097	714	489	346	196	82	26	6	1	0
1793	Estimates	Iran (Islamic Republic of)		364	Country/Area	5501	1985	9 075	6 991	5 528	4 830	4 094	3 550	2 913	2 043	1 612	1 590	1 477	1 243	1 041	604	376	230	107	34	8	1	0
1794	Estimates	Iran (Islamic Republic of)		364	Country/Area	5501	1990	9 318	9 003	7 356	5 702	4 820	4 000	3 512	2 935	2 085	1 578	1 547	1 464	1 193	904	485	267	136	50	11	2	0
1795	Estimates	Iran (Islamic Republic of)		364	Country/Area	5501	1995	7 333	9 205	8 938	7 213	5 471	4 601	3 830	3 382	2 831	2 001	1 500	1 454	1 346	1 050	727	336	151	59	15	2	0
1796	Estimates	Iran (Islamic Republic of)		364	Country/Area	5501	2000	5 845	7 277	9 166	8 871	7 108	5 376	4 524	3 767	3 321	2 767	1 936	1 431	1 359	1 210	867	513	195	68	19	3	0
1797	Estimates	Iran (Islamic Republic of)		364	Country/Area	5501	2005	5 712	5 810	7 240	8 957	8 675	6 839	5 297	4 686	3 963	3 421	2 632	1 858	1 349	1 237	1 020	632	312	94	23	4	0
1798	Estimates	Iran (Islamic Republic of)		364	Country/Area	5501	2010	6 253	5 689	5 794	7 105	8 752	8 387	6 599	5 200	4 659	3 906	3 336	2 525	1 762	1 304	1 137	761	399	157	33	5	1
1799	Estimates	Iran (Islamic Republic of)		364	Country/Area	5501	2015	6 947	6 229	5 569	5 630	6 864	8 533	8 328	6 536	5 211	4 683	3 756	3 239	2 410	1 637	1 184	897	598	187	49	6	1
1800	Estimates	Iran (Islamic Republic of)		364	Country/Area	5501	2020	7 638	6 928	6 218	5 530	5 556	6 787	8 467	8 273	6 491	5 164	4 618	3 677	3 132	2 265	1 448	907	552	277	57	8	1
1801	Estimates	Maldives		462	Country/Area	5501	1950	10	10	10	9	7	6	5	4	3	2	2	2	1	1	1	0	0	0	0	0	0
1802	Estimates	Maldives		462	Country/Area	5501	1955	11	9	10	10	8	7	5	5	4	3	2	2	1	1	1	0	0	0	0	0	0
1803	Estimates	Maldives		462	Country/Area	5501	1960	16	10	9	10	10	8	6	5	4	3	3	2	2	1	1	0	0	0	0	0	0
1804	Estimates	Maldives		462	Country/Area	5501	1965	19	14	10	8	10	9	8	6	5	4	3	2	2	1	1	0	0	0	0	0	0
1805	Estimates	Maldives		462	Country/Area	5501	1970	22	18	14	9	7	8	8	7	6	5	4	3	2	1	1	0	0	0	0	0	0
1806	Estimates	Maldives		462	Country/Area	5501	1975	25	21	17	14	9	7	8	9	8	6	4	3	2	2	1	0	0	0	0	0	0
1807	Estimates	Maldives		462	Country/Area	5501	1980	28	23	20	17	14	9	7	8	9	7	5	4	3	2	1	1	0	0	0	0	0
1808	Estimates	Maldives		462	Country/Area	5501	1985	37	27	23	20	17	13	9	7	8	8	7	5	4	2	1	1	0	0	0	0	0
1809	Estimates	Maldives		462	Country/Area	5501	1990	43	37	27	23	19	16	12	8	6	8	8	6	4	3	2	1	0	0	0	0	0
1810	Estimates	Maldives		462	Country/Area	5501	1995	40	42	36	26	22	18	15	12	8	6	7	7	6	4	2	1	0	0	0	0	0
1811	Estimates	Maldives		462	Country/Area	5501	2000	32	40	42	36	25	21	18	16	13	8	6	7	7	5	3	2	1	0	0	0	0
1812	Estimates	Maldives		462	Country/Area	5501	2005	29	32	40	43	38	28	23	20	17	13	8	6	7	6	4	2	1	0	0	0	0
1813	Estimates	Maldives		462	Country/Area	5501	2010	34	28	31	42	49	43	30	25	21	18	14	8	6	6	5	3	1	1	0	0	0
1814	Estimates	Maldives		462	Country/Area	5501	2015	37	33	26	34	52	63	55	38	30	25	20	15	9	5	5	4	2	1	0	0	0
1815	Estimates	Maldives		462	Country/Area	5501	2020	36	37	33	26	51	89	83	55	37	28	20	15	12	7	4	4	3	1	0	0	0
1816	Estimates	Nepal		524	Country/Area	5501	1950	1 228	1 068	980	883	816	721	615	531	453	371	282	216	160	112	25	13	7	2	0	0	0
1817	Estimates	Nepal		524	Country/Area	5501	1955	1 561	1 091	1 034	945	835	762	669	567	485	410	328	241	175	119	74	14	5	2	0	0	0
1818	Estimates	Nepal		524	Country/Area	5501	1960	1 640	1 388	1 056	993	887	774	704	614	516	437	362	281	195	131	79	40	5	1	0	0	0
1819	Estimates	Nepal		524	Country/Area	5501	1965	1 741	1 472	1 348	1 019	939	828	718	650	562	468	389	312	230	148	88	44	17	2	0	0	0
1820	Estimates	Nepal		524	Country/Area	5501	1970	1 927	1 587	1 434	1 306	971	891	784	675	605	517	422	341	260	178	102	51	19	5	0	0	0
1821	Estimates	Nepal		524	Country/Area	5501	1975	2 163	1 776	1 551	1 398	1 258	930	850	743	634	562	472	374	288	205	126	61	23	6	1	0	0
1822	Estimates	Nepal		524	Country/Area	5501	1980	2 464	2 015	1 740	1 514	1 348	1 204	885	805	699	591	516	422	320	231	148	77	29	8	1	0	0
1823	Estimates	Nepal		524	Country/Area	5501	1985	2 773	2 323	1 980	1 700	1 457	1 285	1 144	837	758	653	545	464	365	260	170	93	38	10	2	0	0
1824	Estimates	Nepal		524	Country/Area	5501	1990	3 082	2 649	2 290	1 935	1 626	1 374	1 210	1 078	784	708	604	493	405	300	195	109	47	14	2	0	0
1825	Estimates	Nepal		524	Country/Area	5501	1995	3 377	2 973	2 618	2 286	1 952	1 621	1 339	1 169	1 039	751	670	558	440	342	232	130	58	18	3	0	0
1826	Estimates	Nepal		524	Country/Area	5501	2000	3 594	3 301	2 913	2 517	2 157	1 827	1 547	1 285	1 093	968	710	625	504	376	268	158	71	23	5	0	0
1827	Estimates	Nepal		524	Country/Area	5501	2005	3 336	3 539	3 234	2 682	2 183	1 959	1 737	1 489	1 251	1 014	915	689	609	469	310	201	93	29	6	1	0
1828	Estimates	Nepal		524	Country/Area	5501	2010	3 023	3 302	3 478	2 928	2 341	2 078	1 828	1 583	1 410	1 178	977	854	680	588	375	226	118	38	8	1	0
1829	Estimates	Nepal		524	Country/Area	5501	2015	2 798	2 952	3 260	3 337	2 597	1 928	1 719	1 560	1 391	1 268	1 067	881	759	581	468	261	127	48	10	1	0
1830	Estimates	Nepal		524	Country/Area	5501	2020	2 707	2 756	2 931	3 189	3 222	2 665	2 069	1 723	1 597	1 449	1 263	1 044	823	665	474	338	153	54	13	2	0
1831	Estimates	Pakistan		586	Country/Area	5501	1950	5 779	5 038	4 326	3 761	3 249	2 813	2 410	2 048	1 682	1 404	1 137	962	842	705	569	433	244	105	31	6	0
1832	Estimates	Pakistan		586	Country/Area	5501	1955	5 918	5 182	4 856	4 181	3 605	3 109	2 687	2 293	1 936	1 576	1 296	1 026	843	702	535	372	231	100	32	7	1
1833	Estimates	Pakistan		586	Country/Area	5501	1960	7 190	5 444	5 034	4 725	4 038	3 475	2 992	2 576	2 186	1 829	1 468	1 181	908	711	540	356	202	96	30	7	1
1834	Estimates	Pakistan		586	Country/Area	5501	1965	8 557	6 733	5 319	4 916	4 576	3 905	3 358	2 882	2 469	2 078	1 716	1 348	1 053	773	554	365	196	85	29	6	1
1835	Estimates	Pakistan		586	Country/Area	5501	1970	9 907	8 106	6 607	5 204	4 762	4 429	3 782	3 246	2 774	2 358	1 960	1 585	1 210	904	609	379	204	83	26	6	1
1836	Estimates	Pakistan		586	Country/Area	5501	1975	11 296	9 459	7 987	6 501	5 081	4 644	4 319	3 680	3 145	2 668	2 241	1 826	1 437	1 051	722	424	216	88	25	5	1
1837	Estimates	Pakistan		586	Country/Area	5501	1980	13 208	10 879	9 368	7 974	6 552	5 122	4 629	4 273	3 620	3 069	2 571	2 116	1 676	1 264	850	510	246	94	27	5	1
1838	Estimates	Pakistan		586	Country/Area	5501	1985	15 638	12 802	10 812	9 438	8 178	6 719	5 187	4 637	4 247	3 568	2 986	2 450	1 960	1 488	1 032	607	300	109	29	5	1
1839	Estimates	Pakistan		586	Country/Area	5501	1990	18 442	15 150	12 700	10 741	9 367	8 104	6 638	5 109	4 547	4 135	3 436	2 822	2 256	1 731	1 211	734	354	131	33	6	1
1840	Estimates	Pakistan		586	Country/Area	5501	1995	20 543	17 880	15 011	12 494	10 415	9 072	7 891	6 466	4 957	4 388	3 954	3 230	2 585	1 980	1 407	868	433	157	40	6	1
1841	Estimates	Pakistan		586	Country/Area	5501	2000	21 896	20 066	17 771	14 947	12 461	10 401	9 043	7 834	6 385	4 858	4 249	3 757	2 987	2 287	1 621	1 016	516	193	47	7	1
1842	Estimates	Pakistan		586	Country/Area	5501	2005	22 739	21 414	19 925	17 598	14 693	12 228	10 225	8 882	7 668	6 209	4 673	4 018	3 457	2 626	1 870	1 178	609	228	54	7	1
1843	Estimates	Pakistan		586	Country/Area	5501	2010	24 022	22 324	21 288	19 805	17 429	14 511	12 060	10 064	8 714	7 477	5 991	4 431	3 705	3 045	2 150	1 359	707	269	64	8	1
1844	Estimates	Pakistan		586	Country/Area	5501	2015	25 894	23 600	22 174	21 096	19 501	17 102	14 235	11 835	9 862	8 501	7 231	5 702	4 099	3 279	2 513	1 578	824	315	76	10	1
1845	Estimates	Pakistan		586	Country/Area	5501	2020	27 963	25 499	23 452	21 976	20 772	19 158	16 818	13 998	11 616	9 633	8 231	6 892	5 279	3 623	2 706	1 853	962	365	85	11	1
1846	Estimates	Sri Lanka		144	Country/Area	5501	1950	1 263	982	837	741	677	593	498	422	350	293	234	202	177	174	180	156	131	47	11	2	0
1847	Estimates	Sri Lanka		144	Country/Area	5501	1955	1 396	1 203	965	827	728	661	577	482	407	335	276	215	179	146	128	113	79	47	11	2	0
1848	Estimates	Sri Lanka		144	Country/Area	5501	1960	1 627	1 342	1 182	950	810	708	640	557	463	389	316	254	191	150	110	84	60	30	11	2	0
1849	Estimates	Sri Lanka		144	Country/Area	5501	1965	1 704	1 580	1 324	1 168	935	792	690	623	539	445	369	293	228	161	112	71	44	23	8	2	0
1850	Estimates	Sri Lanka		144	Country/Area	5501	1970	1 799	1 666	1 564	1 311	1 152	918	776	675	606	521	425	345	267	197	125	76	38	16	6	1	0
1851	Estimates	Sri Lanka		144	Country/Area	5501	1975	1 788	1 759	1 641	1 542	1 286	1 123	890	750	649	581	494	395	313	232	158	89	44	16	4	1	0
1852	Estimates	Sri Lanka		144	Country/Area	5501	1980	1 911	1 753	1 733	1 614	1 503	1 236	1 071	846	717	622	552	461	360	275	191	112	51	20	5	1	0
1853	Estimates	Sri Lanka		144	Country/Area	5501	1985	1 940	1 874	1 720	1 696	1 558	1 428	1 160	1 005	799	682	589	515	421	317	227	145	71	23	6	1	0
1854	Estimates	Sri Lanka		144	Country/Area	5501	1990	1 779	1 922	1 861	1 703	1 662	1 512	1 384	1 122	974	773	654	557	475	373	262	172	94	36	9	1	0
1855	Estimates	Sri Lanka		144	Country/Area	5501	1995	1 716	1 762	1 904	1 837	1 656	1 594	1 445	1 329	1 082	939	740	619	515	420	307	196	112	50	15	3	0
1856	Estimates	Sri Lanka		144	Country/Area	5501	2000	1 641	1 652	1 731	1 861	1 730	1 494	1 465	1 384	1 293	1 081	967	740	570	435	325	215	118	53	17	4	0
1857	Estimates	Sri Lanka		144	Country/Area	5501	2005	1 746	1 618	1 636	1 691	1 773	1 650	1 436	1 410	1 335	1 247	1 043	932	692	498	356	249	148	63	19	4	0
1858	Estimates	Sri Lanka		144	Country/Area	5501	2010	1 788	1 729	1 625	1 631	1 589	1 628	1 615	1 404	1 347	1 282	1 191	1 017	910	601	358	261	177	81	23	4	0
1859	Estimates	Sri Lanka		144	Country/Area	5501	2015	1 728	1 749	1 702	1 587	1 539	1 455	1 524	1 557	1 371	1 331	1 267	1 162	973	837	517	287	187	99	30	5	0
1860	Estimates	Sri Lanka		144	Country/Area	5501	2020	1 660	1 690	1 722	1 665	1 496	1 406	1 352	1 468	1 524	1 357	1 317	1 238	1 114	899	727	419	208	106	38	7	1
1861	Estimates	EASTERN AND SOUTH-EASTERN ASIA		1832	SDG region	1828	1950	118 474	92 730	87 671	82 119	72 290	63 567	59 833	54 341	47 128	41 610	33 931	29 674	23 338	17 493	10 388	5 508	1 988	472	97	15	2
1862	Estimates	EASTERN AND SOUTH-EASTERN ASIA		1832	SDG region	1828	1955	151 490	110 592	90 091	85 699	79 910	69 990	61 297	57 391	51 477	43 828	38 032	30 178	24 564	17 465	11 598	5 648	2 254	590	100	14	2
1863	Estimates	EASTERN AND SOUTH-EASTERN ASIA		1832	SDG region	1828	1960	151 879	142 550	107 952	88 149	83 596	77 913	67 912	59 098	54 699	48 362	40 299	33 640	24 967	18 445	11 480	6 068	2 183	585	103	13	2
1864	Estimates	EASTERN AND SOUTH-EASTERN ASIA		1832	SDG region	1828	1965	173 749	143 041	139 006	105 719	85 942	81 402	75 596	65 529	56 447	51 472	44 574	35 784	28 058	19 101	12 385	6 468	2 664	697	132	15	2
1865	Estimates	EASTERN AND SOUTH-EASTERN ASIA		1832	SDG region	1828	1970	201 338	167 544	141 523	137 589	104 220	84 551	79 948	73 931	63 643	54 277	48 729	41 229	31 717	23 308	14 548	8 146	3 403	1 006	179	22	2
1866	Estimates	EASTERN AND SOUTH-EASTERN ASIA		1832	SDG region	1828	1975	198 476	196 445	165 898	140 304	136 252	103 025	83 406	78 640	72 360	61 787	51 973	45 575	37 105	26 932	18 150	9 789	4 379	1 325	261	29	2
1867	Estimates	EASTERN AND SOUTH-EASTERN ASIA		1832	SDG region	1828	1980	171 222	194 739	194 832	164 588	138 853	134 603	101 735	82 126	77 164	70 658	59 694	49 315	41 917	32 392	21 589	12 647	5 493	1 780	370	47	4
1868	Estimates	EASTERN AND SOUTH-EASTERN ASIA		1832	SDG region	1828	1985	176 426	168 999	193 606	193 782	163 240	137 659	133 422	100 655	80 952	75 622	68 524	56 912	45 686	37 027	26 449	15 405	7 362	2 366	529	72	6
1869	Estimates	EASTERN AND SOUTH-EASTERN ASIA		1832	SDG region	1828	1990	203 917	174 441	168 260	192 548	192 136	161 835	136 632	132 229	99 451	79 578	73 616	65 708	53 131	40 807	30 709	19 299	9 275	3 337	768	113	10
1870	Estimates	EASTERN AND SOUTH-EASTERN ASIA		1832	SDG region	1828	1995	171 381	202 063	173 777	167 372	190 829	190 165	160 214	135 152	130 536	97 723	77 420	70 536	61 362	47 496	33 845	22 600	11 995	4 421	1 141	176	17
1871	Estimates	EASTERN AND SOUTH-EASTERN ASIA		1832	SDG region	1828	2000	156 471	170 090	201 418	173 012	165 329	188 983	188 846	159 275	134 083	128 757	95 390	74 329	66 116	55 231	39 853	25 353	14 324	5 979	1 630	291	29
1872	Estimates	EASTERN AND SOUTH-EASTERN ASIA		1832	SDG region	1828	2005	150 078	157 071	170 494	200 510	170 192	163 564	186 990	186 758	156 959	131 204	125 842	92 611	70 172	59 573	46 648	30 043	16 465	7 357	2 323	443	51
1873	Estimates	EASTERN AND SOUTH-EASTERN ASIA		1832	SDG region	1828	2010	151 375	150 061	156 749	168 497	196 465	169 214	161 890	185 886	185 427	155 180	129 120	121 581	87 350	63 620	50 947	35 663	20 138	8 906	2 985	668	84
1874	Estimates	EASTERN AND SOUTH-EASTERN ASIA		1832	SDG region	1828	2015	155 403	150 933	149 791	156 417	167 294	195 080	167 762	160 581	184 181	183 109	152 301	125 167	115 624	80 090	55 077	39 908	24 421	11 426	3 876	915	135
1875	Estimates	EASTERN AND SOUTH-EASTERN ASIA		1832	SDG region	1828	2020	150 090	154 894	150 575	149 141	155 244	166 006	193 774	166 530	159 119	182 024	179 980	148 159	119 562	107 098	70 406	44 366	28 373	14 557	5 313	1 296	204
1876	Estimates	Eastern Asia		906	Subregion	1832	1950	94 001	72 313	68 557	64 763	57 412	50 990	48 974	44 501	38 618	34 554	28 323	25 112	19 667	14 745	8 553	4 457	1 592	333	61	8	1
1877	Estimates	Eastern Asia		906	Subregion	1832	1955	120 355	87 804	70 151	66 906	62 942	55 547	49 142	46 960	42 081	35 768	31 451	25 064	20 574	14 476	9 578	4 497	1 734	463	68	8	1
1878	Estimates	Eastern Asia		906	Subregion	1832	1960	114 465	113 101	85 630	68 517	65 195	61 389	53 911	47 384	44 721	39 450	32 767	27 628	20 473	15 158	9 251	4 767	1 588	408	72	7	1
1879	Estimates	Eastern Asia		906	Subregion	1832	1965	131 200	107 273	110 069	83 701	66 712	63 462	59 547	52 004	45 213	41 987	36 213	28 876	22 735	15 355	9 891	4 997	1 971	486	86	9	1
1880	Estimates	Eastern Asia		906	Subregion	1832	1970	154 326	126 583	106 378	109 106	82 665	65 819	62 513	58 410	50 646	43 574	39 821	33 543	25 588	18 843	11 670	6 471	2 599	745	121	13	1
1881	Estimates	Eastern Asia		906	Subregion	1832	1975	147 981	150 877	125 606	105 635	108 209	81 899	65 145	61 719	57 406	49 387	41 913	37 397	30 305	21 825	14 771	7 892	3 486	1 035	195	19	1
1882	Estimates	Eastern Asia		906	Subregion	1832	1980	118 516	145 689	149 974	125 019	105 001	107 391	81 359	64 547	60 912	56 387	48 009	40 024	34 606	26 621	17 599	10 316	4 415	1 420	285	33	2
1883	Estimates	Eastern Asia		906	Subregion	1832	1985	120 602	117 315	145 054	149 443	124 350	104 412	106 681	80 702	63 817	59 896	54 890	45 964	37 264	30 742	21 861	12 588	5 988	1 908	417	53	4
1884	Estimates	Eastern Asia		906	Subregion	1832	1990	147 155	119 476	116 985	144 515	148 588	123 582	103 800	105 844	79 875	62 903	58 517	52 852	43 093	33 479	25 657	16 001	7 586	2 725	610	85	6
1885	Estimates	Eastern Asia		906	Subregion	1832	1995	114 491	145 936	119 101	116 590	143 827	147 721	122 777	102 980	104 741	78 725	61 458	56 338	49 606	38 739	27 897	18 929	9 989	3 653	921	134	11
1886	Estimates	Eastern Asia		906	Subregion	1832	2000	101 844	113 767	145 577	118 745	115 945	143 163	146 884	121 931	102 023	103 340	77 067	59 306	53 097	44 895	32 641	20 921	12 006	5 031	1 350	228	20
1887	Estimates	Eastern Asia		906	Subregion	1832	2005	94 883	101 381	113 520	145 086	118 006	115 187	142 217	145 797	120 755	100 712	101 458	74 796	56 345	48 538	38 352	24 923	13 656	6 221	1 962	362	37
1888	Estimates	Eastern Asia		906	Subregion	1832	2010	95 688	94 575	101 169	113 109	144 259	117 211	114 401	141 196	144 550	119 352	98 942	98 680	71 311	51 795	41 762	29 569	16 689	7 451	2 530	557	65
1889	Estimates	Eastern Asia		906	Subregion	1832	2015	97 976	95 492	94 373	100 939	112 609	143 847	116 746	113 833	140 120	143 107	117 579	96 431	94 354	65 784	45 085	32 856	20 370	9 543	3 261	769	107
1890	Estimates	Eastern Asia		906	Subregion	1832	2020	94 139	97 816	95 357	94 118	100 453	112 060	143 197	116 175	113 089	138 863	141 151	114 957	92 673	87 842	58 124	36 524	23 549	12 260	4 487	1 091	166
1891	Estimates	China	8	156	Country/Area	906	1950	76 508	57 398	54 825	52 245	46 260	41 710	41 133	37 136	32 148	29 043	23 623	21 284	16 550	12 441	6 968	3 636	1 235	230	41	5	0
1892	Estimates	China	8	156	Country/Area	906	1955	104 036	70 862	55 408	53 366	50 741	44 756	40 177	39 402	34 994	29 557	26 242	20 717	17 183	11 876	7 811	3 439	1 291	334	45	5	1
1893	Estimates	China	8	156	Country/Area	906	1960	97 302	96 901	68 786	54 120	51 992	49 227	43 190	38 514	37 309	32 563	26 833	22 755	16 556	12 269	7 221	3 575	1 012	237	41	4	0
1894	Estimates	China	8	156	Country/Area	906	1965	113 777	90 416	94 029	67 090	52 574	50 369	47 468	41 349	36 450	34 746	29 578	23 271	18 305	11 975	7 597	3 595	1 315	265	44	5	0
1895	Estimates	China	8	156	Country/Area	906	1970	135 732	109 238	89 441	93 146	66 233	51 748	49 394	46 326	40 050	34 927	32 773	27 176	20 398	14 950	8 918	4 824	1 779	478	62	6	1
1896	Estimates	China	8	156	Country/Area	906	1975	128 344	132 397	108 285	88 848	92 378	65 532	51 107	48 666	45 444	38 961	33 477	30 630	24 341	17 181	11 508	5 860	2 490	666	116	9	1
1897	Estimates	China	8	156	Country/Area	906	1980	101 595	126 241	131 552	107 825	88 403	91 795	65 006	50 597	48 016	44 582	37 760	31 818	28 152	21 145	13 595	7 784	3 102	936	165	18	1
1898	Estimates	China	8	156	Country/Area	906	1985	104 541	100 436	125 619	131 050	107 293	87 876	91 142	64 425	49 986	47 192	43 354	36 077	29 485	24 829	17 093	9 427	4 272	1 219	243	27	2
1899	Estimates	China	8	156	Country/Area	906	1990	132 967	103 486	100 015	125 153	130 396	106 644	87 255	90 378	63 702	49 207	46 060	41 685	33 675	26 257	20 410	12 102	5 339	1 765	340	44	3
1900	Estimates	China	8	156	Country/Area	906	1995	100 535	131 790	103 122	99 625	124 483	129 590	105 885	86 526	89 401	62 738	48 031	44 251	38 944	29 958	21 434	14 560	7 133	2 327	516	64	6
1901	Estimates	China	8	156	Country/Area	906	2000	88 693	99 803	131 415	102 795	99 159	123 813	128 795	105 110	85 690	88 181	61 366	46 269	41 550	34 947	24 725	15 458	8 701	3 231	733	107	9
1902	Estimates	China	8	156	Country/Area	906	2005	83 126	88 198	99 535	130 920	102 107	98 401	122 890	127 741	104 036	84 552	86 472	59 449	43 774	37 657	29 259	18 078	9 364	4 012	1 038	151	15
1903	Estimates	China	8	156	Country/Area	906	2010	84 639	82 803	87 977	99 115	130 145	101 338	97 622	121 907	126 530	102 729	83 014	83 991	56 477	39 887	31 742	21 607	11 200	4 494	1 347	224	23
1904	Estimates	China	8	156	Country/Area	906	2015	86 938	84 413	82 638	87 675	98 594	129 455	100 711	96 973	120 968	125 209	101 081	80 825	80 081	51 724	33 969	23 974	13 894	5 688	1 652	341	42
1905	Estimates	China	8	156	Country/Area	906	2020	83 932	86 735	84 263	82 342	87 158	97 989	128 739	100 091	96 274	119 838	123 445	98 740	77 514	74 150	44 950	26 545	16 181	7 582	2 305	475	75
1906	Estimates	China, Hong Kong SAR	9	344	Country/Area	906	1950	316	125	158	214	234	212	187	156	116	82	61	40	24	20	16	8	4	2	0	0	0
1907	Estimates	China, Hong Kong SAR	9	344	Country/Area	906	1955	409	325	144	172	233	246	222	194	161	120	84	62	41	24	20	10	5	2	0	0	0
1908	Estimates	China, Hong Kong SAR	9	344	Country/Area	906	1960	487	417	334	144	211	255	260	230	199	163	119	84	61	39	25	12	5	2	0	0	0
1909	Estimates	China, Hong Kong SAR	9	344	Country/Area	906	1965	507	477	394	307	180	229	260	257	225	190	150	109	75	52	30	17	6	2	1	0	0
1910	Estimates	China, Hong Kong SAR	9	344	Country/Area	906	1970	391	507	510	410	317	182	220	246	253	211	191	143	111	69	51	22	10	3	1	0	0
1911	Estimates	China, Hong Kong SAR	9	344	Country/Area	906	1975	384	394	538	530	420	319	172	206	238	240	210	183	143	102	65	41	16	5	1	0	0
1912	Estimates	China, Hong Kong SAR	9	344	Country/Area	906	1980	384	401	443	571	567	461	376	214	252	255	251	205	177	133	88	52	29	9	2	0	0
1913	Estimates	China, Hong Kong SAR	9	344	Country/Area	906	1985	389	414	434	450	564	587	476	384	224	260	266	242	205	155	113	68	36	17	4	0	0
1914	Estimates	China, Hong Kong SAR	9	344	Country/Area	906	1990	368	403	416	440	496	618	618	486	389	232	259	262	234	192	141	92	52	21	7	1	0
1915	Estimates	China, Hong Kong SAR	9	344	Country/Area	906	1995	329	377	426	404	446	536	657	636	501	408	237	259	257	224	167	111	66	32	9	2	0
1916	Estimates	China, Hong Kong SAR	9	344	Country/Area	906	2000	289	399	427	443	465	524	586	687	659	507	406	231	256	244	203	137	81	43	16	3	0
1917	Estimates	China, Hong Kong SAR	9	344	Country/Area	906	2005	220	330	421	434	456	495	551	586	684	641	506	392	224	245	223	171	104	55	23	6	1
1918	Estimates	China, Hong Kong SAR	9	344	Country/Area	906	2010	232	252	347	429	447	534	541	560	578	659	618	487	380	213	237	199	139	72	31	9	2
1919	Estimates	China, Hong Kong SAR	9	344	Country/Area	906	2015	272	273	257	356	447	501	567	558	565	572	649	604	473	363	199	211	162	99	41	13	2
1920	Estimates	China, Hong Kong SAR	9	344	Country/Area	906	2020	363	302	286	267	374	493	536	586	566	564	569	639	589	460	344	181	178	120	60	18	4
1921	Estimates	China, Macao SAR	10	446	Country/Area	906	1950	22	16	16	21	20	19	18	17	13	11	8	6	3	2	2	1	1	0	0	0	0
1922	Estimates	China, Macao SAR	10	446	Country/Area	906	1955	29	21	15	13	16	15	15	14	13	11	8	7	5	3	2	1	1	0	0	0	0
1923	Estimates	China, Macao SAR	10	446	Country/Area	906	1960	24	26	20	11	9	10	11	11	10	9	7	6	5	3	2	1	1	0	0	0	0
1924	Estimates	China, Macao SAR	10	446	Country/Area	906	1965	28	31	33	20	11	8	11	12	11	9	8	7	5	4	3	2	1	0	0	0	0
1925	Estimates	China, Macao SAR	10	446	Country/Area	906	1970	20	33	41	38	21	10	11	13	13	11	9	7	6	5	4	2	1	0	0	0	0
1926	Estimates	China, Macao SAR	10	446	Country/Area	906	1975	16	20	31	37	33	20	10	11	12	12	10	9	7	6	4	3	1	0	0	0	0
1927	Estimates	China, Macao SAR	10	446	Country/Area	906	1980	16	19	21	27	32	26	18	11	9	10	11	9	9	7	6	3	2	1	0	0	0
1928	Estimates	China, Macao SAR	10	446	Country/Area	906	1985	28	16	22	24	32	37	30	21	12	10	11	11	9	8	5	4	2	1	0	0	0
1929	Estimates	China, Macao SAR	10	446	Country/Area	906	1990	36	31	21	25	29	39	43	33	22	12	10	11	10	8	6	4	3	1	0	0	0
1930	Estimates	China, Macao SAR	10	446	Country/Area	906	1995	30	36	32	23	28	33	43	44	33	22	12	10	10	10	7	5	3	1	0	0	0
1931	Estimates	China, Macao SAR	10	446	Country/Area	906	2000	23	34	41	33	28	32	35	47	45	35	23	12	10	10	9	6	4	2	1	0	0
1932	Estimates	China, Macao SAR	10	446	Country/Area	906	2005	18	26	38	48	43	34	38	40	49	46	34	21	12	10	9	7	4	2	1	0	0
1933	Estimates	China, Macao SAR	10	446	Country/Area	906	2010	23	19	28	41	57	51	39	45	45	52	45	35	22	11	9	7	6	3	1	0	0
1934	Estimates	China, Macao SAR	10	446	Country/Area	906	2015	32	24	20	31	48	64	60	42	49	47	53	45	35	22	10	8	6	4	2	0	0
1935	Estimates	China, Macao SAR	10	446	Country/Area	906	2020	36	33	24	22	36	52	68	62	44	49	47	53	45	34	21	9	7	4	2	1	0
1936	Estimates	China, Taiwan Province of China	11	158	Country/Area	906	1950	1 257	1 014	929	784	709	619	545	463	353	280	204	160	120	80	49	24	11	1	0	0	0
1937	Estimates	China, Taiwan Province of China	11	158	Country/Area	906	1955	1 776	1 253	1 026	926	770	696	607	517	436	354	272	202	137	95	69	37	14	4	0	0	0
1938	Estimates	China, Taiwan Province of China	11	158	Country/Area	906	1960	1 940	1 756	1 237	1 012	905	760	688	597	507	426	340	256	182	119	76	48	20	6	1	0	0
1939	Estimates	China, Taiwan Province of China	11	158	Country/Area	906	1965	2 063	1 936	1 775	1 214	943	906	799	758	642	520	426	340	228	161	97	57	28	8	1	0	0
1940	Estimates	China, Taiwan Province of China	11	158	Country/Area	906	1970	2 007	2 071	1 952	1 815	1 179	936	954	854	803	671	501	437	309	183	113	83	45	11	2	0	0
1941	Estimates	China, Taiwan Province of China	11	158	Country/Area	906	1975	1 916	2 000	2 070	1 943	1 791	1 167	933	948	843	785	643	469	399	264	143	78	48	20	3	0	0
1942	Estimates	China, Taiwan Province of China	11	158	Country/Area	906	1980	1 949	1 815	1 933	2 060	1 893	1 664	1 190	879	872	852	793	669	490	393	241	126	56	22	7	1	0
1943	Estimates	China, Taiwan Province of China	11	158	Country/Area	906	1985	1 951	1 946	1 813	1 932	2 027	1 853	1 633	1 173	860	850	824	754	624	440	330	173	85	27	8	2	0
1944	Estimates	China, Taiwan Province of China	11	158	Country/Area	906	1990	1 605	1 916	2 045	1 788	1 887	1 992	1 857	1 643	1 180	875	832	786	706	571	372	249	119	42	10	2	0
1945	Estimates	China, Taiwan Province of China	11	158	Country/Area	906	1995	1 611	1 597	1 902	2 028	1 760	1 842	1 966	1 829	1 612	1 153	851	801	742	645	489	287	160	63	16	2	0
1946	Estimates	China, Taiwan Province of China	11	158	Country/Area	906	2000	1 491	1 595	1 578	1 878	1 997	1 725	1 822	1 942	1 801	1 580	1 105	793	742	668	555	383	194	89	25	4	0
1947	Estimates	China, Taiwan Province of China	11	158	Country/Area	906	2005	1 207	1 500	1 606	1 591	1 882	1 992	1 728	1 849	1 941	1 797	1 556	1 073	771	695	606	461	283	118	40	8	1
1948	Estimates	China, Taiwan Province of China	11	158	Country/Area	906	2010	966	1 207	1 502	1 609	1 589	1 903	2 035	1 775	1 853	1 918	1 772	1 539	1 036	730	635	513	353	181	57	13	1
1949	Estimates	China, Taiwan Province of China	11	158	Country/Area	906	2015	1 026	973	1 211	1 504	1 607	1 603	1 926	2 037	1 773	1 833	1 888	1 737	1 491	981	670	549	401	233	91	20	3
1950	Estimates	China, Taiwan Province of China	11	158	Country/Area	906	2020	1 011	1 042	976	1 213	1 502	1 618	1 622	1 927	2 032	1 755	1 807	1 853	1 684	1 417	903	586	438	272	122	33	4
1951	Estimates	Dem. People's Republic of Korea		408	Country/Area	906	1950	1 554	1 553	1 475	1 148	918	749	616	526	439	394	341	295	219	167	86	48	15	5	1	0	0
1952	Estimates	Dem. People's Republic of Korea		408	Country/Area	906	1955	1 031	1 408	1 478	1 370	975	732	596	503	441	378	335	283	228	154	106	45	19	4	1	0	0
1953	Estimates	Dem. People's Republic of Korea		408	Country/Area	906	1960	1 946	990	1 375	1 442	1 320	931	697	567	479	417	355	304	236	173	107	61	19	5	1	0	0
1954	Estimates	Dem. People's Republic of Korea		408	Country/Area	906	1965	1 765	1 875	969	1 345	1 395	1 267	891	666	542	455	393	324	256	182	123	64	27	6	1	0	0
1955	Estimates	Dem. People's Republic of Korea		408	Country/Area	906	1970	2 421	1 724	1 849	955	1 315	1 355	1 228	862	644	522	435	364	280	204	134	78	31	9	1	0	0
1956	Estimates	Dem. People's Republic of Korea		408	Country/Area	906	1975	2 374	2 384	1 708	1 830	940	1 289	1 326	1 198	840	625	503	408	320	230	156	89	40	11	2	0	0
1957	Estimates	Dem. People's Republic of Korea		408	Country/Area	906	1980	1 686	2 349	2 368	1 695	1 809	927	1 268	1 302	1 175	821	607	478	367	267	180	107	48	16	3	0	0
1958	Estimates	Dem. People's Republic of Korea		408	Country/Area	906	1985	1 904	1 672	2 336	2 354	1 680	1 788	914	1 250	1 281	1 151	799	580	435	312	211	127	60	19	4	0	0
1959	Estimates	Dem. People's Republic of Korea		408	Country/Area	906	1990	1 950	1 891	1 664	2 325	2 336	1 664	1 769	903	1 232	1 258	1 124	766	532	376	252	149	72	25	5	1	0
1960	Estimates	Dem. People's Republic of Korea		408	Country/Area	906	1995	2 076	1 930	1 886	1 660	2 315	2 323	1 653	1 755	895	1 217	1 236	1 087	715	473	317	190	91	33	7	1	0
1961	Estimates	Dem. People's Republic of Korea		408	Country/Area	906	2000	1 988	2 040	1 920	1 874	1 642	2 280	2 284	1 624	1 721	874	1 181	1 173	977	603	377	222	105	36	8	1	0
1962	Estimates	Dem. People's Republic of Korea		408	Country/Area	906	2005	1 906	1 973	2 031	1 909	1 858	1 620	2 249	2 253	1 599	1 689	852	1 129	1 066	833	486	270	127	43	9	1	0
1963	Estimates	Dem. People's Republic of Korea		408	Country/Area	906	2010	1 701	1 893	1 964	2 019	1 893	1 834	1 595	2 219	2 220	1 570	1 648	816	1 029	911	668	347	156	54	11	1	0
1964	Estimates	Dem. People's Republic of Korea		408	Country/Area	906	2015	1 692	1 691	1 885	1 954	2 005	1 872	1 811	1 576	2 190	2 184	1 536	1 587	754	898	749	492	215	74	17	2	0
1965	Estimates	Dem. People's Republic of Korea		408	Country/Area	906	2020	1 746	1 684	1 685	1 876	1 941	1 985	1 851	1 791	1 556	2 158	2 140	1 482	1 473	662	745	559	309	106	25	4	0
1966	Estimates	Japan		392	Country/Area	906	1950	11 205	9 448	8 634	8 484	7 726	6 185	5 202	5 048	4 483	3 959	3 354	2 729	2 278	1 758	1 271	675	270	77	14	2	0
1967	Estimates	Japan		392	Country/Area	906	1955	9 545	10 976	9 397	8 585	8 383	7 599	6 076	5 104	4 934	4 349	3 789	3 142	2 470	1 946	1 367	860	369	107	19	2	0
1968	Estimates	Japan		392	Country/Area	906	1960	7 984	9 433	10 932	9 349	8 495	8 274	7 497	5 985	5 012	4 813	4 188	3 576	2 871	2 140	1 538	936	473	148	27	3	0
1969	Estimates	Japan		392	Country/Area	906	1965	8 174	7 932	9 358	10 840	9 253	8 430	8 203	7 419	5 903	4 913	4 665	3 985	3 301	2 521	1 727	1 073	519	189	38	4	0
1970	Estimates	Japan		392	Country/Area	906	1970	9 018	8 245	8 040	9 340	10 817	9 276	8 462	8 210	7 378	5 849	4 827	4 508	3 746	2 964	2 095	1 248	628	222	52	6	0
1971	Estimates	Japan		392	Country/Area	906	1975	10 173	9 011	8 253	8 039	9 359	10 880	9 321	8 485	8 175	7 313	5 761	4 697	4 288	3 424	2 528	1 575	770	287	66	9	0
1972	Estimates	Japan		392	Country/Area	906	1980	8 617	10 147	9 022	8 260	8 012	9 325	10 835	9 269	8 413	8 062	7 208	5 629	4 514	3 991	3 003	1 986	1 035	381	94	12	1
1973	Estimates	Japan		392	Country/Area	906	1985	7 638	8 602	10 139	9 013	8 246	7 997	9 299	10 788	9 204	8 316	7 910	7 007	5 401	4 225	3 560	2 445	1 378	555	139	20	1
1974	Estimates	Japan		392	Country/Area	906	1990	6 781	7 626	8 596	10 089	8 821	8 128	7 992	9 250	10 711	9 111	8 181	7 705	6 739	5 096	3 837	3 001	1 787	795	224	34	2
1975	Estimates	Japan		392	Country/Area	906	1995	6 138	6 771	7 621	8 633	10 118	8 799	8 105	7 962	9 197	10 610	8 957	7 978	7 411	6 354	4 658	3 290	2 273	1 087	343	58	4
1976	Estimates	Japan		392	Country/Area	906	2000	5 955	6 131	6 767	7 612	8 449	10 093	8 773	8 074	7 918	9 115	10 479	8 775	7 723	7 027	5 844	4 068	2 595	1 488	524	105	9
1977	Estimates	Japan		392	Country/Area	906	2005	5 669	5 950	6 128	6 760	7 598	8 430	10 065	8 741	8 030	7 852	9 050	10 298	8 536	7 389	6 529	5 177	3 318	1 808	794	185	20
1978	Estimates	Japan		392	Country/Area	906	2010	5 554	5 665	5 947	6 123	6 748	7 580	8 429	10 069	8 761	8 055	7 779	8 895	10 017	8 188	6 920	5 841	4 267	2 371	1 003	293	37
1979	Estimates	Japan		392	Country/Area	906	2015	5 395	5 560	5 670	5 980	6 139	6 756	7 609	8 480	10 046	8 722	7 989	7 662	8 676	9 628	7 704	6 259	4 884	3 075	1 325	369	57
1980	Estimates	Japan		392	Country/Area	906	2020	4 778	5 401	5 565	5 703	5 997	6 150	6 790	7 666	8 468	10 005	8 659	7 883	7 496	8 379	9 127	7 058	5 339	3 630	1 786	518	79
1981	Estimates	Mongolia		496	Country/Area	906	1950	95	81	77	71	65	59	58	49	53	43	40	33	24	17	9	3	1	0	0	0	0
1982	Estimates	Mongolia		496	Country/Area	906	1955	126	86	79	76	70	64	58	57	47	51	40	36	29	19	12	5	1	0	0	0	0
1983	Estimates	Mongolia		496	Country/Area	906	1960	154	115	84	79	75	69	62	56	55	45	47	36	31	23	13	7	2	0	0	0	0
1984	Estimates	Mongolia		496	Country/Area	906	1965	206	144	113	84	78	74	67	61	55	53	42	44	32	26	17	8	3	1	0	0	0
1985	Estimates	Mongolia		496	Country/Area	906	1970	229	195	142	112	83	77	73	66	59	53	50	39	39	26	19	11	4	1	0	0	0
1986	Estimates	Mongolia		496	Country/Area	906	1975	259	218	193	141	111	82	76	72	65	58	51	47	35	32	20	12	5	1	0	0	0
1987	Estimates	Mongolia		496	Country/Area	906	1980	275	248	216	192	140	110	81	75	70	63	55	47	42	29	25	13	6	2	0	0	0
1988	Estimates	Mongolia		496	Country/Area	906	1985	302	263	245	215	191	139	109	80	73	68	60	51	42	35	23	16	7	2	0	0	0
1989	Estimates	Mongolia		496	Country/Area	906	1990	332	291	261	244	214	189	137	108	79	71	66	56	46	36	27	15	9	2	0	0	0
[truncated: 1,836 more rows]
