# Supplementary material for: Spatially resolved simulations of the spread of COVID-19 in three European countries
Source: PLoS Comput Biol. 2021 Jul 20;17(7):e1009090. doi: 10.1371/journal.pcbi.1009090 (PMC8323901; doi:10.1371/journal.pcbi.1009090)
Supplement: S1 Archive — Includes the R markdown for producing estimates and the required data files. (ZIP) [file pcbi.1009090.s002.zip › S1_Archive/Output/rates.csv]

age	arate	a2s	a2c	s2d	c2d
0	0.00678127429850453	0.273660205245154	0.0444697833523375	0.0120096250738386	0
10	0.00771445106243855	0.155161881490531	0.0140500916310324	0.0283691930878076	0
20	0.054929514183455	0.103112695936409	0.00661169303915014	0.0181560087748316	0.0892811800486305
30	0.0819338883498068	0.156234816025443	0.0121030080833959	0.0187588746564525	0.0892066638625804
40	0.0734256642332653	0.225587021488544	0.0210616194677672	0.0247202256836889	0.126675200016307
50	0.0910240284088977	0.292400803851007	0.0365004439874749	0.0500036107576072	0.16315654865807
60	0.0935472213743442	0.428696158323632	0.0737485448195576	0.111004711235134	0.318728628068366
70	0.107017749142116	0.571248035015258	0.0696914588663194	0.307011408432305	0.43590781449205
80	0.289321537286262	0.444611771455207	0.00695602287599276	0.684704835005541	0.636306875728129
