# Supplementary material for: Spatially resolved simulations of the spread of COVID-19 in three European countries
Source: PLoS Comput Biol. 2021 Jul 20;17(7):e1009090. doi: 10.1371/journal.pcbi.1009090 (PMC8323901; doi:10.1371/journal.pcbi.1009090)
Supplement: S1 Archive — Includes the R markdown for producing estimates and the required data files. (ZIP) [file pcbi.1009090.s002.zip › S1_Archive/Data/Portugal_5km_stats.dat]

0 4 419756
5 9 465179
10 14 520030
15 19 569197
20 24 580212
25 29 579185
30 34 582832
35 39 690226
40 44 816762
45 49 826691
50 54 780270
55 59 773934
60 64 706400
65 69 651410
70 74 575007
75 79 452911
80 84 709713
