# Supplementary material for: Spatially resolved simulations of the spread of COVID-19 in three European countries
Source: PLoS Comput Biol. 2021 Jul 20;17(7):e1009090. doi: 10.1371/journal.pcbi.1009090 (PMC8323901; doi:10.1371/journal.pcbi.1009090)
Supplement: S1 Archive — Includes the R markdown for producing estimates and the required data files. (ZIP) [file pcbi.1009090.s002.zip › S1_Archive/Data/Spain_5km_stats.dat]

0 4 2381636
5 9 2567232
10 14 2836998
15 19 2672285
20 24 2571331
25 29 2704312
30 34 2914463
35 39 3578809
40 44 4367833
45 49 4322410
50 54 4106199
55 59 3781954
60 64 3294867
65 69 2754154
70 74 2523957
75 79 1995218
80 84 3264467
