# Supplementary material for: Spatially resolved simulations of the spread of COVID-19 in three European countries
Source: PLoS Comput Biol. 2021 Jul 20;17(7):e1009090. doi: 10.1371/journal.pcbi.1009090 (PMC8323901; doi:10.1371/journal.pcbi.1009090)
Supplement: S1 Archive — Includes the R markdown for producing estimates and the required data files. (ZIP) [file pcbi.1009090.s002.zip › S1_Archive/Data/Switzerland_5km_stats.dat]

0 4 459613
5 9 436982
10 14 413423
15 19 427946
20 24 486470
25 29 560211
30 34 602705
35 39 626658
40 44 575334
45 49 601336
50 54 683474
55 59 651392
60 64 542125
65 69 446780
70 74 425347
75 79 333176
80 84 464524
