# Supplementary material for: Spatially resolved simulations of the spread of COVID-19 in three European countries
Source: PLoS Comput Biol. 2021 Jul 20;17(7):e1009090. doi: 10.1371/journal.pcbi.1009090 (PMC8323901; doi:10.1371/journal.pcbi.1009090)
Supplement: S1 Archive — Includes the R markdown for producing estimates and the required data files. (ZIP) [file pcbi.1009090.s002.zip › S1_Archive/Data/Germany_5km_stats.dat]

0 4 3629141
5 9 3447704
10 14 3409720
15 19 3625772
20 24 4247713
25 29 4872541
30 34 5255274
35 39 5052695
40 44 4669489
45 49 4993065
50 54 6324730
55 59 6350187
60 64 5318956
65 69 4582044
70 74 3474438
75 79 3656050
80 84 5365122
