# Supplementary material for: Spatially resolved simulations of the spread of COVID-19 in three European countries
Source: PLoS Comput Biol. 2021 Jul 20;17(7):e1009090. doi: 10.1371/journal.pcbi.1009090 (PMC8323901; doi:10.1371/journal.pcbi.1009090)
Supplement: S1 Archive — Includes the R markdown for producing estimates and the required data files. (ZIP) [file pcbi.1009090.s002.zip › S1_Archive/Data/Kenya_5km_stats.dat]

0 4 6722501
5 9 6447238
10 14 5994828
15 19 5237489
20 24 4435784
25 29 3850633
30 34 3564756
35 39 2985238
40 44 2342247
45 49 1719714
50 54 1267311
55 59 963953
60 64 749601
65 69 541679
70 74 339944
75 79 201369
80 84 203475
